# Supplementary material for: Evidence of exciton-libron coupling in chirally adsorbed single molecules
Source: Nat Commun. 2022 Oct 12;13:6008. doi: 10.1038/s41467-022-33653-7 (PMC9556530; doi:10.1038/s41467-022-33653-7)
Supplement: Supplementary file 4 — Source Data [file 41467_2022_33653_MOESM4_ESM.xlsx]

## Sheet: Figure 1b
Figure 1 b	plasmon (grey filled)		ZnPc 3 ML (blue)		ZnPc 4 ML (dark blue)
	Photon energy (eV)	Plasmon normalized intensity (arb. u.)	Photon energy (eV)	Plasmon normalized intensity (arb. u.)	Photon energy (eV)	Plasmon normalized intensity (arb. u.)
	1.34733	0.10837	1.34733	0.49831	1.34733	0.65404
	1.34808	0.10837	1.34808	0.31127	1.34808	0.28014
	1.34882	0.10837	1.34882	0.49776	1.34882	0.09333
	1.34957	0.10837	1.34957	0.37311	1.34957	1.11934
	1.35032	0.10837	1.35032	0.62151	1.35032	0.74581
	1.35106	0.10837	1.35106	0.62117	1.35106	0.55905
	1.35181	0.10837	1.35181	0.55874	1.35181	0.55874
	1.35256	0.10837	1.35256	0.52741	1.35256	0.27922
	1.35331	0.10837	1.35331	0.31007	1.35331	0.93021
	1.35407	0.10837	1.35407	0.61979	1.35407	1.20859
	1.35482	0.10837	1.35482	0.52653	1.35482	0.92917
	1.35557	0.11055	1.35557	0.66757	1.35557	0.8193
	1.35632	0.11271	1.35632	0.41646	1.35632	1.0709
	1.35708	0.11486	1.35708	0.40841	1.35708	0.43758
	1.35784	0.11705	1.35784	0.48639	1.35784	0.7725
	1.35859	0.11929	1.35859	0.39282	1.35859	0.42088
	1.35935	0.12159	1.35935	0.49522	1.35935	0.66029
	1.36011	0.12395	1.36011	0.5934	1.36011	0.56643
	1.36087	0.12636	1.36087	0.60823	1.36087	0.31734
	1.36163	0.12879	1.36163	0.38898	1.36163	0.31118
	1.36239	0.13122	1.36239	0.71222	1.36239	0.61048
	1.36315	0.13366	1.36315	0.59901	1.36315	0.67389
	1.36391	0.1361	1.36391	0.48995	1.36391	0.80841
	1.36467	0.13856	1.36467	0.60123	1.36467	0.79363
	1.36544	0.14104	1.36544	0.42502	1.36544	0.77921
	1.3662	0.14357	1.3662	0.60279	1.3662	0.90419
	1.36697	0.14614	1.36697	0.66015	1.36697	0.88779
	1.36774	0.14875	1.36774	0.69288	1.36774	0.67053
	1.3685	0.15141	1.3685	0.50476	1.3685	1.1851
	1.36927	0.15411	1.36927	0.49565	1.36927	0.96975
	1.37004	0.15684	1.37004	0.46559	1.37004	0.88886
	1.37081	0.1596	1.37081	0.51964	1.37081	0.74828
	1.37158	0.16239	1.37158	0.46958	1.37158	0.48999
	1.37236	0.16522	1.37236	0.5816	1.37236	0.60166
	1.37313	0.16809	1.37313	0.49254	1.37313	0.88658
	1.3739	0.171	1.3739	0.44518	1.3739	0.81295
	1.37468	0.17395	1.37468	0.51347	1.37468	1.14104
	1.37545	0.17693	1.37545	0.42978	1.37545	0.56058
	1.37623	0.17995	1.37623	0.49578	1.37623	0.66103
	1.37701	0.183	1.37701	0.50527	1.37701	0.54136
	1.37778	0.18608	1.37778	0.49663	1.37778	0.63853
	1.37856	0.18917	1.37856	0.50569	1.37856	0.78468
	1.37934	0.19225	1.37934	0.32583	1.37934	0.56591
	1.38012	0.19528	1.38012	0.4893	1.38012	0.60741
	1.38091	0.19827	1.38091	0.44845	1.38091	0.5481
	1.38169	0.2012	1.38169	0.49073	1.38169	0.68702
	1.38247	0.20411	1.38247	0.45124	1.38247	0.62851
	1.38326	0.20702	1.38326	0.50816	1.38326	0.76224
	1.38404	0.20998	1.38404	0.56329	1.38404	0.70411
	1.38483	0.21304	1.38483	0.50864	1.38483	0.64736
	1.38561	0.21621	1.38561	0.47055	1.38561	0.77413
	1.3864	0.21948	1.3864	0.4334	1.3864	0.80702
	1.38719	0.22281	1.38719	0.51494	1.38719	0.39724
	1.38798	0.22618	1.38798	0.42007	1.38798	0.60838
	1.38877	0.22954	1.38877	0.45649	1.38877	0.51355
	1.38956	0.23287	1.38956	0.4497	1.38956	0.7167
	1.39036	0.23619	1.39036	0.56776	1.39036	0.49852
	1.39115	0.2395	1.39115	0.45039	1.39115	0.57322
	1.39194	0.24286	1.39194	0.44391	1.39194	0.68604
	1.39274	0.24629	1.39274	0.38445	1.39274	0.43748
	1.39354	0.24981	1.39354	0.43108	1.39354	0.3527
	1.39433	0.25341	1.39433	0.28314	1.39433	0.46332
	1.39513	0.25708	1.39513	0.45644	1.39513	0.49448
	1.39593	0.2608	1.39593	0.4122	1.39593	0.37473
	1.39673	0.26456	1.39673	0.36919	1.39673	0.51687
	1.39753	0.26835	1.39753	0.46077	1.39753	0.32739
	1.39833	0.27217	1.39833	0.38236	1.39833	0.60938
	1.39913	0.27599	1.39913	0.34151	1.39913	0.52993
	1.39994	0.27982	1.39994	0.39469	1.39994	0.2786
	1.40074	0.28362	1.40074	0.42352	1.40074	0.41207
	1.40155	0.28736	1.40155	0.39518	1.40155	0.30485
	1.40236	0.29103	1.40236	0.35655	1.40236	0.33426
	1.40316	0.29462	1.40316	0.341	1.40316	0.33
	1.40397	0.29815	1.40397	0.45626	1.40397	0.3259
	1.40478	0.30164	1.40478	0.36487	1.40478	0.32194
	1.40559	0.30511	1.40559	0.37112	1.40559	0.44534
	1.4064	0.30857	1.4064	0.31436	1.4064	0.15718
	1.40721	0.31202	1.40721	0.40391	1.40721	0.34177
	1.40803	0.31544	1.40803	0.29691	1.40803	0.39929
	1.40884	0.31882	1.40884	0.38471	1.40884	0.27335
	1.40966	0.32215	1.40966	0.41056	1.40966	0.36049
	1.41047	0.32543	1.41047	0.36656	1.41047	0.68358
	1.41129	0.3287	1.41129	0.32348	1.41129	0.41171
	1.41211	0.33202	1.41211	0.40736	1.41211	0.72743
	1.41293	0.33543	1.41293	0.34542	1.41293	0.60448
	1.41374	0.33896	1.41374	0.46498	1.41374	0.48396
	1.41456	0.34264	1.41456	0.35653	1.41456	0.45035
	1.41539	0.34643	1.41539	0.38951	1.41539	0.52862
	1.41621	0.3503	1.41621	0.39415	1.41621	0.57747
	1.41703	0.3542	1.41703	0.42582	1.41703	0.5436
	1.41786	0.3581	1.41786	0.41198	1.41786	0.64484
	1.41868	0.36199	1.41868	0.41618	1.41868	0.47817
	1.41951	0.36585	1.41951	0.41154	1.41951	0.78806
	1.42034	0.36972	1.42034	0.39834	1.42034	0.67545
	1.42116	0.37361	1.42116	0.46248	1.42116	0.71941
	1.42199	0.37756	1.42199	0.52514	1.42199	0.73688
	1.42282	0.38158	1.42282	0.5528	1.42282	1.03022
	1.42366	0.38569	1.42366	0.67081	1.42366	1.11802
	1.42449	0.3899	1.42449	0.66318	1.42449	1.20355
	1.42532	0.39421	1.42532	0.62318	1.42532	1.28682
	1.42615	0.39859	1.42615	0.59197	1.42615	1.00795
	1.42699	0.40302	1.42699	0.55349	1.42699	0.87768
	1.42783	0.40744	1.42783	0.50808	1.42783	1.00835
	1.42866	0.4118	1.42866	0.51014	1.42866	1.02029
	1.4295	0.41605	1.4295	0.55816	1.4295	0.91752
	1.43034	0.42016	1.43034	0.52967	1.43034	1.02151
	1.43118	0.42413	1.43118	0.57684	1.43118	1.21361
	1.43202	0.42799	1.43202	0.58614	1.43202	1.53584
	1.43286	0.43178	1.43286	0.63211	1.43286	1.10252
	1.43371	0.43554	1.43371	0.56802	1.43371	1.24527
	1.43455	0.43931	1.43455	0.48344	1.43455	0.90916
	1.4354	0.4431	1.4354	0.47903	1.4354	0.96521
	1.43624	0.4469	1.43624	0.55261	1.43624	0.76516
	1.43709	0.45068	1.43709	0.39318	1.43709	0.67403
	1.43794	0.45444	1.43794	0.37578	1.43794	0.70982
	1.43879	0.45815	1.43879	0.41391	1.43879	0.51739
	1.43964	0.46181	1.43964	0.37619	1.43964	0.41039
	1.44049	0.46544	1.44049	0.41373	1.44049	0.50868
	1.44134	0.46904	1.44134	0.39686	1.44134	0.34305
	1.44219	0.47263	1.44219	0.34024	1.44219	0.48034
	1.44305	0.4762	1.44305	0.48969	1.44305	0.61543
	1.4439	0.47976	1.4439	0.2954	1.4439	0.51203
	1.44476	0.48331	1.44476	0.41679	1.44476	0.64472
	1.44562	0.48686	1.44562	0.43289	1.44562	0.52334
	1.44648	0.49044	1.44648	0.38461	1.44648	0.61537
	1.44734	0.49406	1.44734	0.41972	1.44734	0.41972
	1.4482	0.49774	1.4482	0.36589	1.4482	0.56777
	1.44906	0.50153	1.44906	0.35666	1.44906	0.31912
	1.44992	0.50542	1.44992	0.37852	1.44992	0.31647
	1.45078	0.50944	1.45078	0.40608	1.45078	0.55375
	1.45165	0.51357	1.45165	0.37818	1.45165	0.38428
	1.45251	0.51781	1.45251	0.36276	1.45251	0.43531
	1.45338	0.52218	1.45338	0.35352	1.45338	0.41344
	1.45425	0.52667	1.45425	0.4453	1.45425	0.48092
	1.45512	0.53129	1.45512	0.38234	1.45512	0.51174
	1.45599	0.53604	1.45599	0.39038	1.45599	0.62926
	1.45686	0.54091	1.45686	0.41548	1.45686	0.69247
	1.45773	0.54587	1.45773	0.49146	1.45773	0.87435
	1.4586	0.5509	1.4586	0.45839	1.4586	0.78096
	1.45948	0.55595	1.45948	0.40912	1.45948	0.79022
	1.46035	0.56099	1.46035	0.43295	1.46035	0.61613
	1.46123	0.56602	1.46123	0.40686	1.46123	0.65977
	1.4621	0.57103	1.4621	0.41394	1.4621	0.47386
	1.46298	0.57604	1.46298	0.35613	1.46298	0.43707
	1.46386	0.58109	1.46386	0.35283	1.46386	0.3849
	1.46474	0.58618	1.46474	0.32307	1.46474	0.38133
	1.46562	0.5913	1.46562	0.35157	1.46562	0.29909
	1.4665	0.59644	1.4665	0.32233	1.4665	0.34313
	1.46739	0.60155	1.46739	0.36062	1.46739	0.3091
	1.46827	0.60658	1.46827	0.3472	1.46827	0.3523
	1.46916	0.61151	1.46916	0.29358	1.46916	0.31888
	1.47005	0.61631	1.47005	0.25096	1.47005	0.25598
	1.47093	0.62098	1.47093	0.32858	1.47093	0.31364
	1.47182	0.62554	1.47182	0.3408	1.47182	0.31116
	1.47271	0.63002	1.47271	0.30387	1.47271	0.23525
	1.4736	0.63442	1.4736	0.31131	1.4736	0.23348
	1.4745	0.63877	1.4745	0.40556	1.4745	0.34762
	1.47539	0.64309	1.47539	0.29236	1.47539	0.3307
	1.47628	0.64741	1.47628	0.39966	1.47628	0.38539
	1.47718	0.65173	1.47718	0.30702	1.47718	0.25507
	1.47808	0.65607	1.47808	0.36108	1.47808	0.33763
	1.47897	0.66044	1.47897	0.3771	1.47897	0.3771
	1.47987	0.66483	1.47987	0.36976	1.47987	0.41598
	1.48077	0.66923	1.48077	0.31204	1.48077	0.30286
	1.48167	0.67365	1.48167	0.34625	1.48167	0.30069
	1.48258	0.67806	1.48258	0.33474	1.48258	0.40711
	1.48348	0.68248	1.48348	0.3683	1.48348	0.44466
	1.48438	0.68691	1.48438	0.35679	1.48438	0.49504
	1.48529	0.69135	1.48529	0.46499	1.48529	0.62441
	1.48619	0.69583	1.48619	0.38256	1.48619	0.63321
	1.4871	0.70036	1.4871	0.39732	1.4871	0.64183
	1.48801	0.70495	1.48801	0.39449	1.48801	0.78032
	1.48892	0.7096	1.48892	0.46914	1.48892	0.58104
	1.48983	0.71433	1.48983	0.42729	1.48983	0.66658
	1.49074	0.71911	1.49074	0.44116	1.49074	0.67447
	1.49166	0.72395	1.49166	0.36636	1.49166	0.68218
	1.49257	0.72883	1.49257	0.42221	1.49257	0.66466
	1.49348	0.73373	1.49348	0.39838	1.49348	0.59757
	1.4944	0.73864	1.4944	0.45316	1.4944	0.58087
	1.49532	0.74354	1.49532	0.43763	1.49532	0.53988
	1.49624	0.74843	1.49624	0.47511	1.49624	0.68221
	1.49716	0.75329	1.49716	0.38305	1.49716	0.62901
	1.49808	0.75811	1.49808	0.5005	1.49808	0.62463
	1.499	0.7629	1.499	0.41753	1.499	0.75155
	1.49992	0.76765	1.49992	0.48973	1.49992	0.82938
	1.50085	0.77236	1.50085	0.48251	1.50085	0.64727
	1.50178	0.77704	1.50178	0.46762	1.50178	0.8534
	1.5027	0.7817	1.5027	0.52649	1.5027	0.78973
	1.50363	0.78633	1.50363	0.52306	1.50363	0.89998
	1.50456	0.79093	1.50456	0.52734	1.50456	0.88272
	1.50549	0.7955	1.50549	0.5012	1.50549	0.99102
	1.50642	0.80002	1.50642	0.72823	1.50642	1.16593
	1.50735	0.80447	1.50735	0.59626	1.50735	1.28252
	1.50829	0.80881	1.50829	0.77162	1.50829	1.58797
	1.50922	0.81301	1.50922	0.82275	1.50922	1.76779
	1.51016	0.81707	1.51016	0.93976	1.51016	2.0122
	1.51109	0.82099	1.51109	1.20961	1.51109	2.63916
	1.51203	0.82478	1.51203	1.40386	1.51203	3.70839
	1.51297	0.82846	1.51297	1.93006	1.51297	5.27863
	1.51391	0.83208	1.51391	2.8374	1.51391	8.56635
	1.51485	0.83565	1.51485	4.05924	1.51485	13.7835
	1.5158	0.83922	1.5158	4.82945	1.5158	17.8558
	1.51674	0.84283	1.51674	4.90543	1.51674	19.9668
	1.51769	0.8465	1.51769	4.42804	1.51769	16.4273
	1.51863	0.85025	1.51863	3.79647	1.51863	13.7772
	1.51958	0.85411	1.51958	3.40907	1.51958	12.8234
	1.52053	0.85807	1.52053	2.70114	1.52053	10.4665
	1.52148	0.8621	1.52148	2.4476	1.52148	8.00844
	1.52243	0.86619	1.52243	1.83452	1.52243	5.37941
	1.52339	0.87031	1.52339	1.49542	1.52339	3.28238
	1.52434	0.87443	1.52434	1.23158	1.52434	1.71944
	1.52529	0.87853	1.52529	1.02824	1.52529	1.02824
	1.52625	0.88262	1.52625	0.76629	1.52625	0.60763
	1.52721	0.88667	1.52721	0.67163	1.52721	0.35261
	1.52817	0.89071	1.52817	0.50112	1.52817	0.21047
	1.52913	0.89475	1.52913	0.41878	1.52913	0.25925
	1.53009	0.89879	1.53009	0.42986	1.53009	0.18848
	1.53105	0.90283	1.53105	0.39806	1.53105	0.17765
	1.53201	0.90688	1.53201	0.34694	1.53201	0.14729
	1.53298	0.91094	1.53298	0.3061	1.53298	0.10746
	1.53395	0.91497	1.53395	0.32724	1.53395	0.1458
	1.53491	0.91897	1.53491	0.28048	1.53491	0.16442
	1.53588	0.92291	1.53588	0.31439	1.53588	0.15399
	1.53685	0.92674	1.53685	0.27777	1.53685	0.10536
	1.53782	0.93045	1.53782	0.2892	1.53782	0.14301
	1.53879	0.934	1.53879	0.29425	1.53879	0.15187
	1.53977	0.93738	1.53977	0.28355	1.53977	0.17013
	1.54074	0.94059	1.54074	0.2981	1.54074	0.13179
	1.54172	0.94364	1.54172	0.25318	1.54172	0.11253
	1.54269	0.94656	1.54269	0.33321	1.54269	0.13079
	1.54367	0.94936	1.54367	0.29168	1.54367	0.12102
	1.54465	0.95207	1.54465	0.34323	1.54465	0.14842
	1.54563	0.95473	1.54563	0.2681	1.54563	0.1849
	1.54661	0.95736	1.54661	0.30098	1.54661	0.18427
	1.5476	0.95997	1.5476	0.32139	1.5476	0.15611
	1.54858	0.96257	1.54858	0.31422	1.54858	0.17389
	1.54957	0.96515	1.54957	0.3071	1.54957	0.15507
	1.55055	0.9677	1.55055	0.32125	1.55055	0.16366
	1.55154	0.97016	1.55154	0.29304	1.55154	0.13595
	1.55253	0.97252	1.55253	0.27407	1.55253	0.20781
	1.55352	0.97474	1.55352	0.32132	1.55352	0.18919
	1.55451	0.97683	1.55451	0.29348	1.55451	0.12578
	1.55551	0.9788	1.55551	0.32555	1.55551	0.14336
	1.5565	0.98067	1.5565	0.286	1.5565	0.18768
	1.5575	0.98247	1.5575	0.31798	1.5575	0.19614
	1.5585	0.98421	1.5585	0.25199	1.5585	0.12451
	1.55949	0.9859	1.55949	0.28098	1.55949	0.1952
	1.5605	0.98754	1.5605	0.31574	1.5605	0.11508
	1.5615	0.98913	1.5615	0.30914	1.5615	0.18549
	1.5625	0.99064	1.5625	0.31435	1.5625	0.1939
	1.5635	0.99209	1.5635	0.31955	1.5635	0.21987
	1.56451	0.99345	1.56451	0.29843	1.56451	0.12288
	1.56551	0.99472	1.56551	0.28909	1.56551	0.14893
	1.56652	0.9959	1.56652	0.27691	1.56652	0.16614
	1.56753	0.99695	1.56753	0.29681	1.56753	0.15713
	1.56854	0.99787	1.56854	0.31377	1.56854	0.17432
	1.56955	0.99864	1.56955	0.31043	1.56955	0.10444
	1.57057	0.99924	1.57057	0.32163	1.57057	0.13039
	1.57158	0.99967	1.57158	0.30392	1.57158	0.2084
	1.57259	0.99992	1.57259	0.30076	1.57259	0.19954
	1.57361	1	1.57361	0.32366	1.57361	0.19073
	1.57463	0.99992	1.57463	0.2917	1.57463	0.15596
	1.57565	0.99969	1.57565	0.332	1.57565	0.12991
	1.57667	0.99933	1.57667	0.32036	1.57667	0.15585
	1.57769	0.99883	1.57769	0.31166	1.57769	0.11254
	1.57871	0.99818	1.57871	0.29146	1.57871	0.13851
	1.57974	0.99738	1.57974	0.29438	1.57974	0.12122
	1.58077	0.99644	1.58077	0.34355	1.58077	0.16456
	1.58179	0.99535	1.58179	0.29172	1.58179	0.13864
	1.58282	0.99411	1.58282	0.31212	1.58282	0.18207
	1.58385	0.99274	1.58385	0.30078	1.58385	0.1475
	1.58488	0.99123	1.58488	0.29815	1.58488	0.11289
	1.58592	0.98958	1.58592	0.31004	1.58592	0.09562
	1.58695	0.98779	1.58695	0.3249	1.58695	0.20016
	1.58799	0.98585	1.58799	0.32242	1.58799	0.122
	1.58902	0.98379	1.58902	0.29962	1.58902	0.17453
	1.59006	0.98161	1.59006	0.303	1.59006	0.14859
	1.5911	0.97934	1.5911	0.31226	1.5911	0.14008
	1.59214	0.97702	1.59214	0.30403	1.59214	0.13155
	1.59318	0.97468	1.59318	0.3192	1.59318	0.14935
	1.59423	0.97234	1.59423	0.33149	1.59423	0.14081
	1.59527	0.97002	1.59527	0.33501	1.59527	0.15869
	1.59632	0.96769	1.59632	0.32087	1.59632	0.13247
	1.59737	0.96534	1.59737	0.34209	1.59737	0.16809
	1.59842	0.96292	1.59842	0.32204	1.59842	0.18613
	1.59947	0.96041	1.59947	0.33451	1.59947	0.21314
	1.60052	0.95778	1.60052	0.32927	1.60052	0.19578
	1.60157	0.95503	1.60157	0.3419	1.60157	0.08919
	1.60263	0.95214	1.60263	0.36059	1.60263	0.17881
	1.60368	0.94912	1.60368	0.31967	1.60368	0.1434
	1.60474	0.94598	1.60474	0.35946	1.60474	0.17973
	1.6058	0.94274	1.6058	0.33643	1.6058	0.19825
	1.60686	0.93939	1.60686	0.35548	1.60686	0.16268
	1.60792	0.93596	1.60792	0.32936	1.60792	0.1541
	1.60898	0.93246	1.60898	0.34856	1.60898	0.14549
	1.61005	0.92889	1.61005	0.33447	1.61005	0.18244
	1.61112	0.92526	1.61112	0.34776	1.61112	0.19218
	1.61218	0.92157	1.61218	0.37034	1.61218	0.16528
	1.61325	0.9178	1.61325	0.33169	1.61325	0.17506
	1.61432	0.91395	1.61432	0.39143	1.61432	0.19417
	1.61539	0.91001	1.61539	0.37121	1.61539	0.16704
	1.61647	0.90598	1.61647	0.34777	1.61647	0.20494
	1.61754	0.90185	1.61754	0.33355	1.61754	0.20574
	1.61862	0.89762	1.61862	0.35367	1.61862	0.16901
	1.61969	0.89332	1.61969	0.36143	1.61969	0.16029
	1.62077	0.88895	1.62077	0.38506	1.62077	0.1515
	1.62185	0.88454	1.62185	0.36453	1.62185	0.20921
	1.62293	0.88013	1.62293	0.34701	1.62293	0.16236
	1.62402	0.87573	1.62402	0.40288	1.62402	0.1247
	1.6251	0.87136	1.6251	0.38215	1.6251	0.21195
	1.62619	0.86705	1.62619	0.41604	1.62619	0.13545
	1.62727	0.86279	1.62727	0.37571	1.62727	0.19433
	1.62836	0.85857	1.62836	0.34478	1.62836	0.19516
	1.62946	0.85437	1.62946	0.38871	1.62946	0.21558
	1.63055	0.85016	1.63055	0.42973	1.63055	0.13778
	1.63164	0.84594	1.63164	0.36899	1.63164	0.16802
	1.63274	0.84168	1.63274	0.42025	1.63274	0.12905
	1.63383	0.83738	1.63383	0.39886	1.63383	0.16951
	1.63493	0.83303	1.63493	0.36728	1.63493	0.1803
	1.63603	0.82864	1.63603	0.38239	1.63603	0.21132
	1.63713	0.82422	1.63713	0.39092	1.63713	0.17187
	1.63823	0.81979	1.63823	0.4097	1.63823	0.193
	1.63934	0.81538	1.63934	0.35381	1.63934	0.1633
	1.64044	0.81102	1.64044	0.41016	1.64044	0.15381
	1.64155	0.80673	1.64155	0.39833	1.64155	0.12362
	1.64266	0.80251	1.64266	0.3967	1.64266	0.16558
	1.64377	0.79836	1.64377	0.39156	1.64377	0.13514
	1.64488	0.79425	1.64488	0.38288	1.64488	0.15663
	1.64599	0.79012	1.64599	0.37413	1.64599	0.14686
	1.64711	0.78593	1.64711	0.35128	1.64711	0.20023
	1.64822	0.78165	1.64822	0.42003	1.64822	0.18001
	1.64934	0.77726	1.64934	0.36891	1.64934	0.18091
	1.65046	0.77277	1.65046	0.4528	1.65046	0.17114
	1.65158	0.76819	1.65158	0.39426	1.65158	0.16129
	1.6527	0.76354	1.6527	0.37477	1.6527	0.14054
	1.65382	0.75885	1.65382	0.41669	1.65382	0.20654
	1.65495	0.75412	1.65495	0.38258	1.65495	0.13117
	1.65607	0.74937	1.65607	0.40673	1.65607	0.18688
	1.6572	0.7446	1.6572	0.41643	1.6572	0.13267
	1.65833	0.73982	1.65833	0.38918	1.65833	0.15567
	1.65946	0.73504	1.65946	0.39518	1.65946	0.16776
	1.6606	0.73025	1.6606	0.46874	1.6606	0.1575
	1.66173	0.72547	1.66173	0.39984	1.66173	0.16974
	1.66286	0.72071	1.66286	0.39082	1.66286	0.1366
	1.664	0.71595	1.664	0.41606	1.664	0.17177
	1.66514	0.71116	1.66514	0.40705	1.66514	0.14976
	1.66628	0.70633	1.66628	0.44047	1.66628	0.17387
	1.66742	0.70142	1.66742	0.38492	1.66742	0.10498
	1.66857	0.69642	1.66857	0.42655	1.66857	0.16436
	1.66971	0.69131	1.66971	0.40972	1.66971	0.11819
	1.67086	0.6861	1.67086	0.39271	1.67086	0.1071
	1.67201	0.68081	1.67201	0.35155	1.67201	0.17977
	1.67316	0.67546	1.67316	0.40237	1.67316	0.18107
	1.67431	0.67009	1.67431	0.37289	1.67431	0.18239
	1.67546	0.66471	1.67546	0.44506	1.67546	0.14699
	1.67662	0.65935	1.67662	0.43192	1.67662	0.16043
	1.67777	0.65401	1.67777	0.45587	1.67777	0.12433
	1.67893	0.6487	1.67893	0.47181	1.67893	0.15031
	1.68009	0.64342	1.68009	0.43328	1.68009	0.1893
	1.68125	0.63817	1.68125	0.45774	1.68125	0.11443
	1.68241	0.63295	1.68241	0.43985	1.68241	0.15373
	1.68358	0.62773	1.68358	0.44319	1.68358	0.1549
	1.68474	0.62249	1.68474	0.45529	1.68474	0.16911
	1.68591	0.61719	1.68591	0.42829	1.68591	0.23599
	1.68708	0.61181	1.68708	0.49344	1.68708	0.18504
	1.68825	0.60633	1.68825	0.44868	1.68825	0.19991
	1.68942	0.60079	1.68942	0.51523	1.68942	0.18817
	1.6906	0.59523	1.6906	0.50612	1.6906	0.16268
	1.69177	0.58973	1.69177	0.51961	1.69177	0.17776
	1.69295	0.58436	1.69295	0.52401	1.69295	0.20685
	1.69413	0.57918	1.69413	0.51906	1.69413	0.19465
	1.69531	0.57421	1.69531	0.57925	1.69531	0.11211
	1.69649	0.56943	1.69649	0.58371	1.69649	0.22595
	1.69768	0.5648	1.69768	0.52168	1.69768	0.19919
	1.69886	0.56027	1.69886	0.5542	1.69886	0.18633
	1.70005	0.5558	1.70005	0.56789	1.70005	0.28876
	1.70124	0.55136	1.70124	0.63993	1.70124	0.15998
	1.70243	0.54695	1.70243	0.57627	1.70243	0.20511
	1.70362	0.54256	1.70362	0.57069	1.70362	0.25091
	1.70481	0.53821	1.70481	0.64924	1.70481	0.14868
	1.70601	0.53391	1.70601	0.64902	1.70601	0.23964
	1.70721	0.52969	1.70721	0.70402	1.70721	0.25646
	1.70841	0.52557	1.70841	0.80527	1.70841	0.22791
	1.70961	0.52158	1.70961	0.84145	1.70961	0.26009
	1.71081	0.51775	1.71081	0.91382	1.71081	0.30803
	1.71202	0.51409	1.71202	0.95068	1.71202	0.2635
	1.71322	0.51059	1.71322	0.89413	1.71322	0.3275
	1.71443	0.50724	1.71443	0.92555	1.71443	0.23531
	1.71564	0.504	1.71564	1.03078	1.71564	0.26821
	1.71685	0.50081	1.71685	0.94669	1.71685	0.38079
	1.71806	0.49765	1.71806	0.99458	1.71806	0.2872
	1.71928	0.49451	1.71928	0.96274	1.71928	0.27278
	1.72049	0.4914	1.72049	0.86059	1.72049	0.355
	1.72171	0.48832	1.72171	0.88163	1.72171	0.3083
	1.72293	0.48531	1.72293	0.95173	1.72293	0.16315
	1.72415	0.48238	1.72415	0.91856	1.72415	0.22964
	1.72537	0.47953	1.72537	0.95635	1.72537	0.24733
	1.7266	0.47673	1.7266	0.79001	1.7266	0.16574
	1.72782	0.47396	1.72782	0.85515	1.72782	0.2832
	1.72905	0.4712	1.72905	0.77583	1.72905	0.28466
	1.73028	0.46844	1.73028	0.73496	1.73028	0.23564
	1.73151	0.46569	1.73151	0.81208	1.73151	0.20302
	1.73275	0.463	1.73275	0.78221	1.73275	0.17005
	1.73398	0.4604	1.73398	0.70633	1.73398	0.30759
	1.73522	0.45791	1.73522	0.78405	1.73522	0.29187
	1.73646	0.45555	1.73646	0.73583	1.73646	0.25869
	1.7377	0.45327	1.7377	0.68126	1.7377	0.12124
	1.73894	0.45105	1.73894	0.77689	1.73894	0.19132
	1.74019	0.44882	1.74019	0.72779	1.74019	0.1048
	1.74143	0.44653	1.74143	0.71345	1.74143	0.26316
	1.74268	0.44418	1.74268	0.72259	1.74268	0.22911
	1.74393	0.44175	1.74393	0.60799	1.74393	0.2125
	1.74518	0.43926	1.74518	0.61693	1.74518	0.12457
	1.74643	0.43674	1.74643	0.70947	1.74643	0.16097
	1.74769	0.43422	1.74769	0.62319	1.74769	0.17977
	1.74894	0.4317	1.74894	0.70468	1.74894	0.23489
	1.7502	0.42919	1.7502	0.59327	1.7502	0.19978
	1.75146	0.42668	1.75146	0.58416	1.75146	0.18255
	1.75272	0.42417	1.75272	0.72787	1.75272	0.2202
	1.75399	0.42168	1.75399	0.64557	1.75399	0.11067
	1.75526	0.41918	1.75526	0.62422	1.75526	0.12979
	1.75652	0.41669	1.75652	0.54674	1.75652	0.16775
	1.75779	0.41417	1.75779	0.6496	1.75779	0.14991
	1.75906	0.4116	1.75906	0.62178	1.75906	0.2261
	1.76034	0.40892	1.76034	0.61908	1.76034	0.15161
	1.76161	0.40611	1.76161	0.61022	1.76161	0.11442
	1.76289	0.40313	1.76289	0.51829	1.76289	0.30714
	1.76417	0.40001	1.76417	0.53485	1.76417	0.058
	1.76545	0.39676	1.76545	0.52585	1.76545	0.17528
	1.76673	0.39344	1.76673	0.5299	1.76673	0.15701
	1.76801	0.39009	1.76801	0.5011	1.76801	0.13846
	1.7693	0.38672	1.7693	0.53833	1.7693	0.11963
	1.77059	0.38335	1.77059	0.48238	1.77059	0.16079
	1.77188	0.37994	1.77188	0.59443	1.77188	0.06079
	1.77317	0.37647	1.77317	0.52453	1.77317	0.12262
	1.77446	0.37293	1.77446	0.50851	1.77446	0.20615
	1.77576	0.36932	1.77576	0.4923	1.77576	0.0416
	1.77705	0.36567	1.77705	0.48985	1.77705	0.20994
	1.77835	0.36203	1.77835	0.46617	1.77835	0.19071
	1.77966	0.35843	1.77966	0.48476	1.77966	0.12832
	1.78096	0.35492	1.78096	0.46043	1.78096	0.10791
	1.78226	0.35149	1.78226	0.47184	1.78226	0.13066
	1.78357	0.34813	1.78357	0.48336	1.78357	0.08788
	1.78488	0.34482	1.78488	0.50982	1.78488	0.08866
	1.78619	0.3415	1.78619	0.46966	1.78619	0.17892
	1.7875	0.33817	1.7875	0.53413	1.7875	0.13541
	1.78882	0.3348	1.78882	0.53909	1.78882	0.11389
	1.79013	0.33142	1.79013	0.47521	1.79013	0.11497
	1.79145	0.32805	1.79145	0.5726	1.79145	0.27856
	1.79277	0.32471	1.79277	0.58588	1.79277	0.16405
	1.7941	0.32142	1.7941	0.52047	1.7941	0.09463
	1.79542	0.31819	1.79542	0.54128	1.79542	0.09552
	1.79675	0.31502	1.79675	0.49008	1.79675	0.07231
	1.79808	0.31192	1.79808	0.66486	1.79808	0.12162
	1.7994	0.30887	1.7994	0.65457	1.7994	0.17182
	1.80074	0.30585	1.80074	0.64401	1.80074	0.19816
	1.80207	0.30286	1.80207	0.74989	1.80207	0.09998
	1.80341	0.29986	1.80341	0.72318	1.80341	0.20182
	1.80475	0.29683	1.80475	0.69607	1.80475	0.25466
	1.80609	0.29374	1.80609	0.78859	1.80609	0.18
	1.80743	0.29058	1.80743	0.79657	1.80743	0.2078
	1.80877	0.28735	1.80877	0.83992	1.80877	0.20998
	1.81012	0.28408	1.81012	0.8578	1.81012	0.18571
	1.81147	0.2808	1.81147	0.88505	1.81147	0.2682
	1.81282	0.27756	1.81282	0.92183	1.81282	0.16268
	1.81417	0.27438	1.81417	0.92267	1.81417	0.27406
	1.81552	0.27129	1.81552	0.80324	1.81552	0.24928
	1.81688	0.26828	1.81688	0.91427	1.81688	0.27988
	1.81824	0.26534	1.81824	0.98026	1.81824	0.11311
	1.8196	0.26245	1.8196	0.74274	1.8196	0.22854
	1.82096	0.25959	1.82096	0.79844	1.82096	0.34631
	1.82233	0.25678	1.82233	0.84545	1.82233	0.29154
	1.82369	0.25402	1.82369	0.76566	1.82369	0.35338
	1.82506	0.25133	1.82506	0.69397	1.82506	0.26767
	1.82643	0.24873	1.82643	0.73074	1.82643	0.21021
	1.8278	0.24622	1.8278	0.6871	1.8278	0.2425
	1.82918	0.24382	1.82918	0.74433	1.82918	0.12236
	1.83055	0.24151	1.83055	0.62745	1.83055	0.15429
	1.83193	0.23929	1.83193	0.57056	1.83193	0.15561
	1.83332	0.23714	1.83332	0.57528	1.83332	0.25103
	1.8347	0.23507	1.8347	0.53774	1.8347	0.15816
	1.83608	0.23306	1.83608	0.45694	1.83608	0.19128
	1.83747	0.23113	1.83747	0.5889	1.83747	0.2891
	1.83886	0.22927	1.83886	0.76582	1.83886	0.06472
	1.84025	0.22747	1.84025	0.64092	1.84025	0.16295
	1.84165	0.22574	1.84165	0.61253	1.84165	0.16407
	1.84304	0.22407	1.84304	0.5836	1.84304	0.1982
	1.84444	0.22247	1.84444	0.66493	1.84444	0.09974
	1.84584	0.22094	1.84584	0.61329	1.84584	0.20071
	1.84724	0.21947	1.84724	0.51597	1.84724	0.1346
	1.84865	0.21806	1.84865	0.50764	1.84865	0
	1.85005	0.21667	1.85005	0.7147	1.85005	0.17017
	1.85146	0.21527	1.85146	0.58189	1.85146	0.17114
	1.85287	0.2138	1.85287	0.50508	1.85287	0.17219
	1.85428	0.21222	1.85428	0.64713	1.85428	0.13867
	1.8557	0.2105	1.8557	0.51222	1.8557	0.1397
	1.85712	0.20865	1.85712	0.58678	1.85712	0.10562
	1.85854	0.20669	1.85854	0.63924	1.85854	0.21308
	1.85995	0.20467	1.85995	0.57337	1.85995	0.21502
	1.86138	0.20265	1.86138	0.66305	1.86138	0.14467
	1.8628	0.20064	1.8628	0.80301	1.8628	0.1825
	1.86423	0.19867	1.86423	0.74896	1.86423	0.33151
	1.86566	0.19674	1.86566	0.85485	1.86566	-0.07434
	1.86709	0.19482	1.86709	0.9126	1.86709	0.22502
	1.86853	0.19291	1.86853	0.87048	1.86853	0.26493
	1.86997	0.19098	1.86997	0.95498	1.86997	0.191
	1.87141	0.18904	1.87141	1.07973	1.87141	0.23137
	1.87285	0.18709	1.87285	1.07719	1.87285	0.19467
	1.87429	0.18513	1.87429	1.14016	1.87429	0.35384
	1.87573	0.18318	1.87573	1.36314	1.87573	0.27792
	1.87718	0.18127	1.87718	1.24287	1.87718	0.20046
	1.87863	0.17939	1.87863	1.45726	1.87863	0.32384
	1.88009	0.1776	1.88009	1.52534	1.88009	0.36772
	1.88154	0.1759	1.88154	1.60753	1.88154	0.57706
	1.883	0.17435	1.883	1.91145	1.883	0.45709
	1.88446	0.17296	1.88446	2.06484	1.88446	0.4604
	1.88592	0.17174	1.88592	2.07797	1.88592	0.46333
	1.88738	0.17066	1.88738	2.2024	1.88738	0.67766
	1.88885	0.1697	1.88885	2.28404	1.88885	0.46816
	1.89031	0.16882	1.89031	2.56495	1.89031	0.64124
	1.89179	0.16798	1.89179	2.99079	1.89179	0.8586
	1.89326	0.16715	1.89326	3.11818	1.89326	0.56041
	1.89473	0.16633	1.89473	4.38638	1.89473	0.86573
	1.89621	0.16553	1.89621	5.1722	1.89621	1.17353
	1.89769	0.16474	1.89769	6.00757	1.89769	1.44007
	1.89917	0.16396	1.89917	6.60067	1.89917	1.84001
	1.90066	0.1632	1.90066	6.80216	1.90066	1.97908
	1.90214	0.16244	1.90214	6.47568	1.90214	1.81025
	1.90363	0.16164	1.90363	6.26594	1.90363	2.30539
	1.90512	0.1608	1.90512	5.61116	1.90512	1.87039
	1.90662	0.15988	1.90662	5.81789	1.90662	1.83487
	1.90811	0.15889	1.90811	4.87482	1.90811	1.21495
	1.90961	0.15781	1.90961	4.52698	1.90961	1.26756
	1.91111	0.15665	1.91111	4.45042	1.91111	1.23032
	1.91262	0.15543	1.91262	4.09944	1.91262	0.96367
	1.91412	0.15415	1.91412	3.4984	1.91412	0.78598
	1.91563	0.15282	1.91563	2.65622	1.91563	0.79221
	1.91714	0.15145	1.91714	1.75413	1.91714	0.70478
	1.91865	0.15004	1.91865	1.02675	1.91865	0.23694
	1.92017	0.14862	1.92017	0.5896	1.92017	0.09561
	1.92168	0.14717	1.92168	0.5306	1.92168	-0.04824
	1.9232	0.14572	1.9232	0.35698	1.9232	0
	1.92472	0.14426	1.92472	0.40943	1.92472	0.04913
	1.92625	0.1428	1.92625	0.29757	1.92625	-0.09919
	1.92778	0.14134	1.92778	0.33379	1.92778	0.10014
	1.92931	0.13988	1.92931	0.28646	1.92931	0.1011
	1.93084	0.13843	1.93084	0.32325	1.93084	0
	1.93237	0.137	1.93237	0.27483	1.93237	0
	1.93391	0.13562	1.93391	0.32943	1.93391	-0.05201
	1.93545	0.13429	1.93545	0.52487	1.93545	0.15746
	1.93699	0.13303	1.93699	0.47648	1.93699	0.15883
	1.93853	0.13184	1.93853	0.42703	1.93853	0.10676
	1.94008	0.1307	1.94008	0.23313	1.94008	0.1614
	1.94163	0.1296	1.94163	0.34334	1.94163	0.10842
	1.94318	0.12853	1.94318	0.49158	1.94318	0.05462
	1.94473	0.12747	1.94473	0.34853	1.94473	0.11006
	1.94629	0.12642	1.94629	0.40659	1.94629	0.05544
	1.94785	0.12537	1.94785	0.4469	1.94785	0.11173
	1.94941	0.12434	1.94941	0.30018	1.94941	0.11257
	1.95097	0.12332	1.95097	0.39693	1.95097	0.0567
	1.95254	0.12231	1.95254	0.39988	1.95254	0.28563
	1.95411	0.1213	1.95411	0.59471	1.95411	0
	1.95568	0.1203	1.95568	0.25128	1.95568	0.11597
	1.95725	0.11928	1.95725	0.50644	1.95725	0.11687
	1.95883	0.11823	1.95883	0.31416	1.95883	0.17672
	1.96041	0.11715	1.96041	0.3168	1.96041	0.1782
	1.96199	0.11603	1.96199	0.41949	1.96199	0.11985
	1.96358	0.11486	1.96358	0.4839	1.96358	0
	1.96516	0.11364	1.96516	0.46834	1.96516	0.06109
	1.96675	0.11237	1.96675	0.43211	1.96675	0.18519
	1.96834	0.11104	1.96834	0.37449	1.96834	0
	1.96994	0.10968	1.96994	0.42095	1.96994	0.06314
	1.97154	0.10827	1.97154	0.44736	1.97154	0.25564
	1.97313	0.10685	1.97313	0.56082	1.97313	0.06471
	1.97474	0.10542	1.97474	0.39321	1.97474	0.26214
	1.97634	0.10399	1.97634	0.46465	1.97634	0.06638
	1.97795	0.10258	1.97795	0.5379	1.97795	0
	1.97956	0.10117	1.97956	0.36328	1.97956	0.13623
	1.98117	0.09977	1.98117	0.43711	1.98117	0.06902
	1.98279	0.09836	1.98279	0.58292	1.98279	0.2798
	1.9844	0.09693	1.9844	0.44917	1.9844	0.07092
	1.98603	0.09549	1.98603	0.47955	1.98603	0.2158
	1.98765	0.09404	1.98765	0.48655	1.98765	0.07298
	1.98928	0.0926	1.98928	0.51843	1.98928	0.14812
	1.9909	0.09117	1.9909	0.476	1.9909	0.30063
	1.99253	0.08979	1.99253	0.58463	1.99253	0
	1.99417	0.08845	1.99417	0.38671	1.99417	0.15468
	1.9958	0.08719	1.9958	0.57493	1.9958	0.3136
	1.99744	0.08601	1.99744	0.45	1.99744	0.31764
	1.99908	0.08491	1.99908	0.32147	1.99908	0.16074
	2.00073	0.08391	2.00073	0.65011	2.00073	0.08126
	2.00238	0.08298	2.00238	0.4926	2.00238	0.0821
	2.00403	0.08213	2.00403	0.58021	2.00403	0.24866
	2.00568	0.08132	2.00568	0.50183	2.00568	0.33455
	2.00733	0.08055	2.00733	0.75932	2.00733	0.16874
	2.00899	0.07981	2.00899	0.59562	2.00899	0.34035
	2.01065	0.07907	2.01065	0.57203	2.01065	0.0858
	2.01232	0.07836	2.01232	0.49026	2.01232	0.25955
	2.01399	0.07766	2.01399	0.46518	2.01399	0.26166
	2.01565	0.07699	2.01565	0.55679	2.01565	0.08791
	2.01733	0.07634	2.01733	0.67916	2.01733	-0.08859
	2.019	0.07572	2.019	0.47591	2.019	0
	2.02068	0.07514	2.02068	0.50915	2.02068	0.26955
	2.02236	0.07459	2.02236	0.42203	2.02236	0.09043
	2.02404	0.07408	2.02404	0.54592	2.02404	0.18197
	2.02573	0.07359	2.02573	0.42704	2.02573	0
	2.02742	0.07313	2.02742	0.5827	2.02742	0.09201
	2.02911	0.07269	2.02911	0.6166	2.02911	0.27747
	2.0308	0.07225	2.0308	0.7128	2.0308	0
	2.0325	0.07225	2.0325	0.7122	2.0325	0.0929
	2.0342	0.07225	2.0342	0.55691	2.0342	0
	2.0359	0.07225	2.0359	0.61827	2.0359	0.4637
	2.03761	0.07225	2.03761	0.55598	2.03761	0.09266
	2.03932	0.07225	2.03932	0.58637	2.03932	0
	2.04103	0.07225	2.04103	0.67839	2.04103	0.37003
	2.04274	0.07225	2.04274	0.70863	2.04274	0.27729
	2.04446	0.07225	2.04446	0.73882	2.04446	0.46176
	2.04618	0.07225	2.04618	0.43062	2.04618	-0.27682
	2.0479	0.07225	2.0479	0.52245	2.0479	0.73758

## Sheet: Figure 1c
Figure 1 c	plasmon (grey filled)		MgPc 3 ML (blue)		MgPc 4 ML (dark blue)
	Photon energy (eV)	Plasmon normalized intensity (arb. u.)	Photon energy (eV)	Plasmon normalized intensity (arb. u.)	Photon energy (eV)	Plasmon normalized intensity (arb. u.)
	1.34733	0.01063	1.34733	0.30031	1.34733	0.84086
	1.34808	0.01063	1.34808	0.4202	1.34808	0.36017
	1.34882	0.01063	1.34882	0.35997	1.34882	0.89993
	1.34957	0.01063	1.34957	0.41973	1.34957	0.65958
	1.35032	0.01063	1.35032	0.35957	1.35032	0.89893
	1.35106	0.01063	1.35106	0.41927	1.35106	0.77864
	1.35181	0.01063	1.35181	0.23945	1.35181	0.65848
	1.35256	0.01063	1.35256	0.29914	1.35256	0.77777
	1.35331	0.01063	1.35331	0.11959	1.35331	0.77734
	1.35407	0.01063	1.35407	0.29881	1.35407	0.77691
	1.35482	0.01063	1.35482	0.47784	1.35482	0.77648
	1.35557	0.01078	1.35557	0.47079	1.35557	0.64734
	1.35632	0.01093	1.35632	0.52201	1.35632	0.29001
	1.35708	0.01109	1.35708	0.45747	1.35708	0.62902
	1.35784	0.01123	1.35784	0.45113	1.35784	0.39473
	1.35859	0.01138	1.35859	0.33371	1.35859	0.61179
	1.35935	0.01154	1.35935	0.27428	1.35935	0.71314
	1.36011	0.01169	1.36011	0.32462	1.36011	0.70334
	1.36087	0.01185	1.36087	0.21341	1.36087	0.64024
	1.36163	0.01201	1.36163	0.47348	1.36163	0.94696
	1.36239	0.01217	1.36239	0.46684	1.36239	0.88181
	1.36315	0.01234	1.36315	0.46029	1.36315	0.92058
	1.36391	0.01251	1.36391	0.45385	1.36391	0.9077
	1.36467	0.01268	1.36467	0.44753	1.36467	1.1934
	1.36544	0.01285	1.36544	0.19614	1.36544	1.27492
	1.3662	0.01302	1.3662	0.19343	1.3662	0.82206
	1.36697	0.0132	1.36697	0.19075	1.36697	0.90604
	1.36774	0.01338	1.36774	0.28213	1.36774	0.79937
	1.3685	0.01356	1.3685	0.27817	1.3685	0.88086
	1.36927	0.01375	1.36927	0.31991	1.36927	0.77692
	1.37004	0.01394	1.37004	0.31528	1.37004	0.76568
	1.37081	0.01414	1.37081	0.355	1.37081	0.62126
	1.37158	0.01435	1.37158	0.30594	1.37158	0.52448
	1.37236	0.01457	1.37236	0.2582	1.37236	0.55944
	1.37313	0.01479	1.37313	0.21181	1.37313	0.5507
	1.3739	0.01502	1.3739	0.25016	1.3739	0.6671
	1.37468	0.01525	1.37468	0.24623	1.37468	0.49245
	1.37545	0.01548	1.37545	0.24239	1.37545	0.64637
	1.37623	0.01571	1.37623	0.23868	1.37623	0.63647
	1.37701	0.01594	1.37701	0.19591	1.37701	0.50937
	1.37778	0.01617	1.37778	0.23162	1.37778	0.57906
	1.37856	0.0164	1.37856	0.19021	1.37856	0.49454
	1.37934	0.01664	1.37934	0.07498	1.37934	0.56236
	1.38012	0.01687	1.38012	0.18474	1.38012	0.36947
	1.38091	0.01711	1.38091	0.18204	1.38091	0.50972
	1.38169	0.01736	1.38169	0.17936	1.38169	0.46635
	1.38247	0.01761	1.38247	0.24737	1.38247	0.49474
	1.38326	0.01787	1.38326	0.17403	1.38326	0.48728
	1.38404	0.01813	1.38404	0.23993	1.38404	0.47986
	1.38483	0.01841	1.38483	0.2025	1.38483	0.37124
	1.38561	0.01868	1.38561	0.19937	1.38561	0.43197
	1.3864	0.01897	1.3864	0.09815	1.3864	0.45802
	1.38719	0.01925	1.38719	0.19328	1.38719	0.45098
	1.38798	0.01954	1.38798	0.19032	1.38798	0.41237
	1.38877	0.01983	1.38877	0.24991	1.38877	0.53107
	1.38956	0.02012	1.38956	0.24615	1.38956	0.46153
	1.39036	0.02041	1.39036	0.21216	1.39036	0.33339
	1.39115	0.02071	1.39115	0.23885	1.39115	0.32841
	1.39194	0.02101	1.39194	0.23527	1.39194	0.26468
	1.39274	0.02132	1.39274	0.11587	1.39274	0.31864
	1.39354	0.02164	1.39354	0.22823	1.39354	0.28529
	1.39433	0.02196	1.39433	0.11237	1.39433	0.3652
	1.39513	0.02229	1.39513	0.24891	1.39513	0.38719
	1.39593	0.02264	1.39593	0.24501	1.39593	0.3539
	1.39673	0.02299	1.39673	0.05358	1.39673	0.26792
	1.39753	0.02335	1.39753	0.23728	1.39753	0.29001
	1.39833	0.02371	1.39833	0.20754	1.39833	0.44102
	1.39913	0.02409	1.39913	0.22974	1.39913	0.45947
	1.39994	0.02446	1.39994	0.22605	1.39994	0.42699
	1.40074	0.02485	1.40074	0.02472	1.40074	0.29659
	1.40155	0.02523	1.40155	0.24323	1.40155	0.36484
	1.40236	0.02563	1.40236	0.23937	1.40236	0.35906
	1.40316	0.02602	1.40316	0.23559	1.40316	0.35338
	1.40397	0.02643	1.40397	0.11594	1.40397	0.27825
	1.40478	0.02683	1.40478	0.20539	1.40478	0.4336
	1.40559	0.02725	1.40559	0.1123	1.40559	0.40427
	1.4064	0.02767	1.4064	0.11051	1.4064	0.41994
	1.40721	0.02811	1.40721	0.08699	1.40721	0.41321
	1.40803	0.02855	1.40803	0.14978	1.40803	0.42793
	1.40884	0.02901	1.40884	0.21048	1.40884	0.42097
	1.40966	0.02948	1.40966	0.20703	1.40966	0.41407
	1.41047	0.02995	1.41047	0.20363	1.41047	0.48871
	1.41129	0.03044	1.41129	0.16022	1.41129	0.40055
	1.41211	0.03093	1.41211	0.21668	1.41211	0.31517
	1.41293	0.03142	1.41293	0.21313	1.41293	0.34876
	1.41374	0.03192	1.41374	0.20968	1.41374	0.45749
	1.41456	0.03242	1.41456	0.20632	1.41456	0.52518
	1.41539	0.03292	1.41539	0.16614	1.41539	0.57224
	1.41621	0.03343	1.41621	0.16354	1.41621	0.50878
	1.41703	0.03394	1.41703	0.21467	1.41703	0.57245
	1.41786	0.03445	1.41786	0.29942	1.41786	0.73974
	1.41868	0.03497	1.41868	0.29479	1.41868	0.95374
	1.41951	0.0355	1.41951	0.2902	1.41951	0.87061
	1.42034	0.03605	1.42034	0.26884	1.42034	0.94096
	1.42116	0.0366	1.42116	0.28113	1.42116	0.87646
	1.42199	0.03717	1.42199	0.27666	1.42199	0.71605
	1.42282	0.03775	1.42282	0.30426	1.42282	0.73664
	1.42366	0.03834	1.42366	0.22062	1.42366	0.69337
	1.42449	0.03894	1.42449	0.29465	1.42449	0.71337
	1.42532	0.03954	1.42532	0.29	1.42532	0.61052
	1.42615	0.04015	1.42615	0.24038	1.42615	0.79626
	1.42699	0.04076	1.42699	0.36977	1.42699	0.93181
	1.42783	0.04137	1.42783	0.37864	1.42783	0.91747
	1.42866	0.04199	1.42866	0.27248	1.42866	0.88916
	1.4295	0.0426	1.4295	0.31074	1.4295	0.96048
	1.43034	0.04323	1.43034	0.26434	1.43034	0.77912
	1.43118	0.04386	1.43118	0.16446	1.43118	0.68524
	1.43202	0.0445	1.43202	0.2565	1.43202	0.66151
	1.43286	0.04515	1.43286	0.26597	1.43286	0.49204
	1.43371	0.0458	1.43371	0.20959	1.43371	0.43229
	1.43455	0.04647	1.43455	0.20646	1.43455	0.40003
	1.4354	0.04714	1.4354	0.16526	1.4354	0.39408
	1.43624	0.04782	1.43624	0.16282	1.43624	0.31312
	1.43709	0.0485	1.43709	0.18514	1.43709	0.27153
	1.43794	0.04918	1.43794	0.1703	1.43794	0.30411
	1.43879	0.04987	1.43879	0.17985	1.43879	0.27577
	1.43964	0.05056	1.43964	0.23638	1.43964	0.37822
	1.44049	0.05126	1.44049	0.23302	1.44049	0.37283
	1.44134	0.05197	1.44134	0.22969	1.44134	0.40196
	1.44219	0.05269	1.44219	0.15849	1.44219	0.33962
	1.44305	0.05342	1.44305	0.16738	1.44305	0.27897
	1.4439	0.05416	1.4439	0.143	1.4439	0.275
	1.44476	0.05491	1.44476	0.16266	1.44476	0.2711
	1.44562	0.05566	1.44562	0.13899	1.44562	0.23521
	1.44648	0.05642	1.44648	0.1792	1.44648	0.24245
	1.44734	0.05718	1.44734	0.1767	1.44734	0.22867
	1.4482	0.05796	1.4482	0.17423	1.4482	0.23573
	1.44906	0.05874	1.44906	0.14148	1.44906	0.25265
	1.44992	0.05954	1.44992	0.08968	1.44992	0.2491
	1.45078	0.06036	1.45078	0.16701	1.45078	0.25543
	1.45165	0.06118	1.45165	0.16467	1.45165	0.32933
	1.45251	0.06201	1.45251	0.16235	1.45251	0.31516
	1.45338	0.06286	1.45338	0.14125	1.45338	0.44258
	1.45425	0.06371	1.45425	0.15785	1.45425	0.42713
	1.45512	0.06457	1.45512	0.19228	1.45512	0.43035
	1.45599	0.06543	1.45599	0.14447	1.45599	0.307
	1.45686	0.06631	1.45686	0.16028	1.45686	0.35617
	1.45773	0.0672	1.45773	0.1405	1.45773	0.3249
	1.4586	0.06811	1.4586	0.0866	1.4586	0.32041
	1.45948	0.06902	1.45948	0.1281	1.45948	0.18788
	1.46035	0.06995	1.46035	0.12632	1.46035	0.2358
	1.46123	0.07089	1.46123	0.14117	1.46123	0.23252
	1.4621	0.07186	1.4621	0.13919	1.4621	0.15557
	1.46298	0.07284	1.46298	0.13723	1.46298	0.16952
	1.46386	0.07385	1.46386	0.1114	1.46386	0.16711
	1.46474	0.07487	1.46474	0.10981	1.46474	0.10981
	1.46562	0.07591	1.46562	0.10824	1.46562	0.15463
	1.4665	0.07697	1.4665	0.1067	1.4665	0.15243
	1.46739	0.07803	1.46739	0.1127	1.46739	0.12772
	1.46827	0.0791	1.46827	0.11111	1.46827	0.19259
	1.46916	0.08017	1.46916	0.10225	1.46916	0.14607
	1.47005	0.08126	1.47005	0.07922	1.47005	0.20164
	1.47093	0.08236	1.47093	0.09231	1.47093	0.21303
	1.47182	0.08347	1.47182	0.07702	1.47182	0.19605
	1.47271	0.08461	1.47271	0.09666	1.47271	0.21402
	1.4736	0.08576	1.4736	0.13614	1.4736	0.19741
	1.4745	0.08693	1.4745	0.13423	1.4745	0.16779
	1.47539	0.08812	1.47539	0.17204	1.47539	0.19851
	1.47628	0.08932	1.47628	0.10438	1.47628	0.20224
	1.47718	0.09054	1.47718	0.16081	1.47718	0.23156
	1.47808	0.09176	1.47808	0.15222	1.47808	0.23467
	1.47897	0.09301	1.47897	0.14384	1.47897	0.26267
	1.47987	0.09426	1.47987	0.12951	1.47987	0.25902
	1.48077	0.09552	1.48077	0.10339	1.48077	0.30409
	1.48167	0.0968	1.48167	0.16794	1.48167	0.35386
	1.48258	0.0981	1.48258	0.17153	1.48258	0.3608
	1.48348	0.09942	1.48348	0.16332	1.48348	0.3383
	1.48438	0.10077	1.48438	0.17254	1.48438	0.37958
	1.48529	0.10214	1.48529	0.17012	1.48529	0.33456
	1.48619	0.10354	1.48619	0.16771	1.48619	0.37456
	1.4871	0.10496	1.4871	0.15983	1.4871	0.36926
	1.48801	0.1064	1.48801	0.1956	1.48801	0.3749
	1.48892	0.10786	1.48892	0.17141	1.48892	0.39104
	1.48983	0.10933	1.48983	0.14788	1.48983	0.41195
	1.49074	0.11081	1.49074	0.16664	1.49074	0.36453
	1.49166	0.11232	1.49166	0.15917	1.49166	0.39537
	1.49257	0.11385	1.49257	0.16706	1.49257	0.44044
	1.49348	0.1154	1.49348	0.20963	1.49348	0.42923
	1.4944	0.117	1.4944	0.22141	1.4944	0.50186
	1.49532	0.11862	1.49532	0.194	1.49532	0.5432
	1.49624	0.12027	1.49624	0.21034	1.49624	0.48761
	1.49716	0.12194	1.49716	0.21204	1.49716	0.51361
	1.49808	0.12363	1.49808	0.23688	1.49808	0.50628
	1.499	0.12534	1.499	0.23809	1.499	0.56318
	1.49992	0.12706	1.49992	0.2618	1.49992	0.60034
	1.50085	0.1288	1.50085	0.28925	1.50085	0.63636
	1.50178	0.13056	1.50178	0.25446	1.50178	0.74145
	1.5027	0.13235	1.5027	0.32441	1.5027	0.86077
	1.50363	0.13415	1.50363	0.38808	1.50363	1.01071
	1.50456	0.13598	1.50456	0.44148	1.50456	1.11842
	1.50549	0.13784	1.50549	0.55965	1.50549	1.45924
	1.50642	0.13971	1.50642	0.60495	1.50642	1.77806
	1.50735	0.1416	1.50735	0.76172	1.50735	2.20053
	1.50829	0.14352	1.50829	0.98554	1.50829	2.82547
	1.50922	0.14547	1.50922	1.39887	1.50922	4.07905
	1.51016	0.14744	1.51016	1.86613	1.51016	6.21657
	1.51109	0.14943	1.51109	2.3734	1.51109	7.85166
	1.51203	0.15145	1.51203	2.64085	1.51203	9.5679
	1.51297	0.15349	1.51297	2.57084	1.51297	9.97219
	1.51391	0.15554	1.51391	2.41112	1.51391	9.72852
	1.51485	0.15761	1.51485	1.95645	1.51485	8.44913
	1.5158	0.15969	1.5158	1.73069	1.5158	6.85168
	1.51674	0.1618	1.51674	1.40563	1.51674	5.69612
	1.51769	0.16393	1.51769	1.224	1.51769	4.40848
	1.51863	0.16609	1.51863	0.93793	1.51863	3.11733
	1.51958	0.16826	1.51958	0.80072	1.51958	2.32142
	1.52053	0.17046	1.52053	0.60072	1.52053	1.60967
	1.52148	0.17268	1.52148	0.53043	1.52148	0.9299
	1.52243	0.1749	1.52243	0.38767	1.52243	0.68811
	1.52339	0.17714	1.52339	0.37935	1.52339	0.37935
	1.52434	0.1794	1.52434	0.23908	1.52434	0.2611
	1.52529	0.18167	1.52529	0.21731	1.52529	0.15833
	1.52625	0.18397	1.52625	0.14706	1.52625	0.08578
	1.52721	0.1863	1.52721	0.14815	1.52721	0.06349
	1.52817	0.18867	1.52817	0.11636	1.52817	0.06266
	1.52913	0.19107	1.52913	0.09128	1.52913	0.04417
	1.53009	0.19349	1.53009	0.1046	1.53009	0.05521
	1.53105	0.19593	1.53105	0.08029	1.53105	0.05448
	1.53201	0.19839	1.53201	0.07925	1.53201	0.05378
	1.53298	0.20086	1.53298	0.06984	1.53298	0.04749
	1.53395	0.20335	1.53395	0.0717	1.53395	0.04137
	1.53491	0.20585	1.53491	0.07351	1.53491	0.01906
	1.53588	0.20837	1.53588	0.05645	1.53588	0.02688
	1.53685	0.21092	1.53685	0.06369	1.53685	0.02388
	1.53782	0.21349	1.53782	0.06289	1.53782	0.03144
	1.53879	0.2161	1.53879	0.06209	1.53879	0.0388
	1.53977	0.21874	1.53977	0.05874	1.53977	0.03831
	1.54074	0.22143	1.54074	0.05547	1.54074	0.03782
	1.54172	0.22417	1.54172	0.07218	1.54172	0.03485
	1.54269	0.22695	1.54269	0.07371	1.54269	0.04423
	1.54367	0.22978	1.54367	0.06791	1.54367	0.04366
	1.54465	0.23265	1.54465	0.07181	1.54465	0.04548
	1.54563	0.23557	1.54563	0.06615	1.54563	0.04489
	1.54661	0.23853	1.54661	0.06063	1.54661	0.04664
	1.5476	0.24153	1.5476	0.05753	1.5476	0.04142
	1.54858	0.24458	1.54858	0.06132	1.54858	0.04542
	1.54957	0.24768	1.54957	0.06276	1.54957	0.04259
	1.55055	0.25084	1.55055	0.06193	1.55055	0.04202
	1.55154	0.25405	1.55154	0.06547	1.55154	0.0371
	1.55253	0.25733	1.55253	0.06244	1.55253	0.0366
	1.55352	0.26067	1.55352	0.06373	1.55352	0.03611
	1.55451	0.26408	1.55451	0.0482	1.55451	0.03353
	1.55551	0.26757	1.55551	0.06614	1.55551	0.03307
	1.5565	0.27113	1.5565	0.06115	1.5565	0.03058
	1.5575	0.27476	1.5575	0.06031	1.5575	0.02613
	1.5585	0.27848	1.5585	0.04757	1.5585	0.03171
	1.55949	0.28228	1.55949	0.06253	1.55949	0.01954
	1.5605	0.28617	1.5605	0.05779	1.5605	0.0289
	1.5615	0.29014	1.5615	0.05696	1.5615	0.02279
	1.5625	0.29418	1.5625	0.06176	1.5625	0.02807
	1.5635	0.29829	1.5635	0.06825	1.5635	0.02951
	1.56451	0.30245	1.56451	0.06181	1.56451	0.02909
	1.56551	0.30666	1.56551	0.06988	1.56551	0.03405
	1.56652	0.31092	1.56652	0.05475	1.56652	0.03179
	1.56753	0.31522	1.56753	0.06268	1.56753	0.03482
	1.56854	0.31958	1.56854	0.06693	1.56854	0.03432
	1.56955	0.324	1.56955	0.06428	1.56955	0.03383
	1.57057	0.32851	1.57057	0.06169	1.57057	0.03335
	1.57158	0.3331	1.57158	0.04765	1.57158	0.02629
	1.57259	0.33778	1.57259	0.06154	1.57259	0.02267
	1.57361	0.34256	1.57361	0.05745	1.57361	0.02713
	1.57463	0.34742	1.57463	0.06447	1.57463	0.02673
	1.57565	0.35236	1.57565	0.06198	1.57565	0.02634
	1.57667	0.35738	1.57667	0.06107	1.57667	0.01679
	1.57769	0.36248	1.57769	0.05114	1.57769	0.02256
	1.57871	0.36766	1.57871	0.0578	1.57871	0.0252
	1.57974	0.37292	1.57974	0.05695	1.57974	0.02482
	1.58077	0.37826	1.58077	0.05755	1.58077	0.02302
	1.58179	0.38368	1.58179	0.05528	1.58179	0.02268
	1.58282	0.3892	1.58282	0.05446	1.58282	0.01676
	1.58385	0.39482	1.58385	0.05365	1.58385	0.02063
	1.58488	0.40058	1.58488	0.05691	1.58488	0.0271
	1.58592	0.40648	1.58592	0.05605	1.58592	0.02669
	1.58695	0.41254	1.58695	0.0565	1.58695	0.02497
	1.58799	0.41875	1.58799	0.05304	1.58799	0.02587
	1.58902	0.42512	1.58902	0.04584	1.58902	0.02802
	1.59006	0.43162	1.59006	0.0539	1.59006	0.02632
	1.5911	0.43824	1.5911	0.05305	1.5911	0.02714
	1.59214	0.44495	1.59214	0.04979	1.59214	0.01943
	1.59318	0.45175	1.59318	0.05259	1.59318	0.0251
	1.59423	0.45861	1.59423	0.05295	1.59423	0.02236
	1.59527	0.46554	1.59527	0.04981	1.59527	0.02317
	1.59632	0.47254	1.59632	0.05702	1.59632	0.02281
	1.59737	0.47961	1.59737	0.05614	1.59737	0.02246
	1.59842	0.48675	1.59842	0.05749	1.59842	0.02211
	1.59947	0.49396	1.59947	0.04791	1.59947	0.02069
	1.60052	0.50124	1.60052	0.05147	1.60052	0.01608
	1.60157	0.50858	1.60157	0.05175	1.60157	0.02007
	1.60263	0.51599	1.60263	0.05097	1.60263	0.01768
	1.60368	0.52346	1.60368	0.04304	1.60368	0.02357
	1.60474	0.53098	1.60474	0.05149	1.60474	0.02322
	1.6058	0.53857	1.6058	0.05272	1.6058	0.01989
	1.60686	0.54621	1.60686	0.05587	1.60686	0.02352
	1.60792	0.5539	1.60792	0.05602	1.60792	0.02318
	1.60898	0.56164	1.60898	0.05236	1.60898	0.02094
	1.61005	0.56943	1.61005	0.04785	1.61005	0.02252
	1.61112	0.57724	1.61112	0.0518	1.61112	0.0222
	1.61218	0.58509	1.61218	0.0456	1.61218	0.01824
	1.61325	0.59298	1.61325	0.04856	1.61325	0.01799
	1.61432	0.60089	1.61432	0.04789	1.61432	0.01508
	1.61539	0.60884	1.61539	0.05073	1.61539	0.01487
	1.61647	0.61681	1.61647	0.04659	1.61647	0.02416
	1.61754	0.62481	1.61754	0.04937	1.61754	0.02213
	1.61862	0.63285	1.61862	0.05207	1.61862	0.02267
	1.61969	0.64094	1.61969	0.04558	1.61969	0.02155
	1.62077	0.64908	1.62077	0.0507	1.62077	0.01635
	1.62185	0.65731	1.62185	0.0468	1.62185	0.02098
	1.62293	0.66562	1.62293	0.05256	1.62293	0.01911
	1.62402	0.67403	1.62402	0.04244	1.62402	0.02043
	1.6251	0.68251	1.6251	0.04731	1.6251	0.01629
	1.62619	0.69105	1.62619	0.04746	1.62619	0.01378
	1.62727	0.69962	1.62727	0.04987	1.62727	0.0204
	1.62836	0.70817	1.62836	0.05297	1.62836	0.0194
	1.62946	0.71668	1.62946	0.04862	1.62946	0.01989
	1.63055	0.72513	1.63055	0.0422	1.63055	0.01892
	1.63164	0.73352	1.63164	0.05175	1.63164	0.01366
	1.63274	0.74185	1.63274	0.049	1.63274	0.01562
	1.63383	0.75013	1.63383	0.04141	1.63383	0.01614
	1.63493	0.75837	1.63493	0.05412	1.63493	0.01596
	1.63603	0.76658	1.63603	0.04939	1.63603	0.01509
	1.63713	0.77476	1.63713	0.05087	1.63713	0.01628
	1.63823	0.78293	1.63823	0.04829	1.63823	0.01744
	1.63934	0.79109	1.63934	0.04577	1.63934	0.01725
	1.64044	0.79923	1.64044	0.04462	1.64044	0.01772
	1.64155	0.80733	1.64155	0.05128	1.64155	0.01493
	1.64266	0.81536	1.64266	0.04753	1.64266	0.01798
	1.64377	0.82327	1.64377	0.05213	1.64377	0.01271
	1.64488	0.83102	1.64488	0.04846	1.64488	0.01636
	1.64599	0.83858	1.64599	0.04799	1.64599	0.0162
	1.64711	0.84596	1.64711	0.04692	1.64711	0.01482
	1.64822	0.85318	1.64822	0.04894	1.64822	0.01713
	1.64934	0.86029	1.64934	0.0485	1.64934	0.01637
	1.65046	0.86733	1.65046	0.05408	1.65046	0.01382
	1.65158	0.87432	1.65158	0.05123	1.65158	0.01608
	1.6527	0.8813	1.6527	0.05256	1.6527	0.01654
	1.65382	0.88822	1.65382	0.05329	1.65382	0.01523
	1.65495	0.89508	1.65495	0.0453	1.65495	0.01684
	1.65607	0.90181	1.65607	0.05011	1.65607	0.0167
	1.6572	0.90839	1.6572	0.05372	1.6572	0.01657
	1.65833	0.91479	1.65833	0.06408	1.65833	0.01758
	1.65946	0.92098	1.65946	0.05291	1.65946	0.01745
	1.6606	0.92695	1.6606	0.06092	1.6606	0.019
	1.66173	0.93268	1.66173	0.05883	1.66173	0.01665
	1.66286	0.93816	1.66286	0.06176	1.66286	0.01654
	1.664	0.94339	1.664	0.06028	1.664	0.01808
	1.66514	0.9484	1.66514	0.0512	1.66514	0.01961
	1.66628	0.95321	1.66628	0.05849	1.66628	0.01787
	1.66742	0.95784	1.66742	0.05117	1.66742	0.02101
	1.66857	0.9623	1.66857	0.06268	1.66857	0.01929
	1.66971	0.9666	1.66971	0.05863	1.66971	0.01492
	1.67086	0.97071	1.67086	0.05622	1.67086	0.01909
	1.67201	0.97457	1.67201	0.05596	1.67201	0.01795
	1.67316	0.97814	1.67316	0.05256	1.67316	0.01787
	1.67431	0.98139	1.67431	0.05497	1.67431	0.01675
	1.67546	0.98429	1.67546	0.05738	1.67546	0.01774
	1.67662	0.98687	1.67662	0.05771	1.67662	0.01768
	1.67777	0.98916	1.67777	0.05702	1.67777	0.01866
	1.67893	0.99122	1.67893	0.05324	1.67893	0.01861
	1.68009	0.99307	1.68009	0.05826	1.68009	0.01701
	1.68125	0.99473	1.68125	0.05915	1.68125	0.02109
	1.68241	0.9962	1.68241	0.06159	1.68241	0.02104
	1.68358	0.99745	1.68358	0.06147	1.68358	0.01895
	1.68474	0.99848	1.68474	0.06546	1.68474	0.02557
	1.68591	0.99924	1.68591	0.06026	1.68591	0.02553
	1.68708	0.99975	1.68708	0.06069	1.68708	0.02499
	1.68825	1	1.68825	0.07236	1.68825	0.02548
	1.68942	1	1.68942	0.06874	1.68942	0.02648
	1.6906	0.99975	1.6906	0.06718	1.6906	0.02698
	1.69177	0.99927	1.69177	0.07226	1.69177	0.02697
	1.69295	0.99855	1.69295	0.07175	1.69295	0.03053
	1.69413	0.99761	1.69413	0.0738	1.69413	0.02901
	1.69531	0.99644	1.69531	0.07944	1.69531	0.02903
	1.69649	0.99506	1.69649	0.07236	1.69649	0.03363
	1.69768	0.99348	1.69768	0.08263	1.69768	0.03621
	1.69886	0.99169	1.69886	0.08272	1.69886	0.04136
	1.70005	0.98967	1.70005	0.08283	1.70005	0.04039
	1.70124	0.98741	1.70124	0.08552	1.70124	0.0466
	1.70243	0.98487	1.70243	0.08722	1.70243	0.05387
	1.70362	0.98203	1.70362	0.0869	1.70362	0.06016
	1.70481	0.9789	1.70481	0.08763	1.70481	0.0701
	1.70601	0.9755	1.70601	0.08736	1.70601	0.07443
	1.70721	0.97188	1.70721	0.09332	1.70721	0.07518
	1.70841	0.96807	1.70841	0.08842	1.70841	0.07438
	1.70961	0.96412	1.70961	0.09394	1.70961	0.0715
	1.71081	0.96003	1.71081	0.0969	1.71081	0.07437
	1.71202	0.9558	1.71202	0.10304	1.71202	0.0715
	1.71322	0.95138	1.71322	0.09922	1.71322	0.06597
	1.71443	0.94675	1.71443	0.10494	1.71443	0.06731
	1.71564	0.94188	1.71564	0.10168	1.71564	0.06441
	1.71685	0.93675	1.71685	0.09895	1.71685	0.05616
	1.71806	0.93139	1.71806	0.09677	1.71806	0.05161
	1.71928	0.92584	1.71928	0.1043	1.71928	0.06107
	1.72049	0.92013	1.72049	0.09944	1.72049	0.0614
	1.72171	0.9143	1.72171	0.09181	1.72171	0.05847
	1.72293	0.90839	1.72293	0.10333	1.72293	0.072
	1.72415	0.90241	1.72415	0.11334	1.72415	0.07077
	1.72537	0.89638	1.72537	0.10513	1.72537	0.07954
	1.7266	0.89032	1.7266	0.09569	1.7266	0.07779
	1.72782	0.88423	1.72782	0.09065	1.72782	0.07545
	1.72905	0.8781	1.72905	0.09859	1.72905	0.07876
	1.73028	0.87193	1.73028	0.0975	1.73028	0.07013
	1.73151	0.86567	1.73151	0.09068	1.73151	0.05796
	1.73275	0.85931	1.73275	0.09995	1.73275	0.06009
	1.73398	0.85282	1.73398	0.09889	1.73398	0.05701
	1.73522	0.84622	1.73522	0.09959	1.73522	0.06034
	1.73646	0.83952	1.73646	0.0956	1.73646	0.06196
	1.7377	0.83278	1.7377	0.09392	1.7377	0.06658
	1.73894	0.82603	1.73894	0.10061	1.73894	0.05989
	1.74019	0.81932	1.74019	0.10619	1.74019	0.06516
	1.74143	0.81266	1.74143	0.10394	1.74143	0.06079
	1.74268	0.80603	1.74268	0.1133	1.74268	0.06063
	1.74393	0.79941	1.74393	0.1123	1.74393	0.04998
	1.74518	0.79274	1.74518	0.10384	1.74518	0.06405
	1.74643	0.78599	1.74643	0.10591	1.74643	0.07646
	1.74769	0.77913	1.74769	0.10803	1.74769	0.07518
	1.74894	0.77218	1.74894	0.10765	1.74894	0.08981
	1.7502	0.76513	1.7502	0.10792	1.7502	0.08287
	1.75146	0.758	1.75146	0.10108	1.75146	0.09914
	1.75272	0.75082	1.75272	0.1059	1.75272	0.08433
	1.75399	0.74359	1.75399	0.10026	1.75399	0.08509
	1.75526	0.73632	1.75526	0.11581	1.75526	0.06124
	1.75652	0.72903	1.75652	0.10345	1.75652	0.06583
	1.75779	0.72173	1.75779	0.10442	1.75779	0.05967
	1.75906	0.71444	1.75906	0.10404	1.75906	0.06161
	1.76034	0.70716	1.76034	0.11679	1.76034	0.06081
	1.76161	0.6999	1.76161	0.10256	1.76161	0.05512
	1.76289	0.69266	1.76289	0.1099	1.76289	0.04861
	1.76417	0.68544	1.76417	0.10955	1.76417	0.04695
	1.76545	0.67823	1.76545	0.11854	1.76545	0.04742
	1.76673	0.67101	1.76673	0.11755	1.76673	0.05225
	1.76801	0.6638	1.76801	0.10335	1.76801	0.03958
	1.7693	0.65659	1.7693	0.10145	1.7693	0.04591
	1.77059	0.64942	1.77059	0.10474	1.77059	0.04489
	1.77188	0.64227	1.77188	0.1149	1.77188	0.04535
	1.77317	0.63517	1.77317	0.10388	1.77317	0.04048
	1.77446	0.62811	1.77446	0.1096	1.77446	0.04477
	1.77576	0.62107	1.77576	0.11076	1.77576	0.04992
	1.77705	0.61403	1.77705	0.11195	1.77705	0.04809
	1.77835	0.60699	1.77835	0.1036	1.77835	0.04861
	1.77966	0.59993	1.77966	0.11038	1.77966	0.07252
	1.78096	0.59285	1.78096	0.11895	1.78096	0.06844
	1.78226	0.58578	1.78226	0.11783	1.78226	0.07416
	1.78357	0.57873	1.78357	0.11584	1.78357	0.07751
	1.78488	0.5717	1.78488	0.11718	1.78488	0.08009
	1.78619	0.56472	1.78619	0.1049	1.78619	0.08784
	1.7875	0.55777	1.7875	0.10958	1.7875	0.08197
	1.78882	0.55086	1.78882	0.11	1.78882	0.07595
	1.79013	0.54395	1.79013	0.11485	1.79013	0.07067
	1.79145	0.53705	1.79145	0.12607	1.79145	0.06348
	1.79277	0.53014	1.79277	0.12762	1.79277	0.07603
	1.7941	0.52324	1.7941	0.12921	1.7941	0.08247
	1.79542	0.51636	1.79542	0.11599	1.79542	0.09372
	1.79675	0.5095	1.79675	0.12686	1.79675	0.08739
	1.79808	0.50267	1.79808	0.13325	1.79808	0.10374
	1.7994	0.4959	1.7994	0.12726	1.7994	0.08773
	1.80074	0.48918	1.80074	0.13281	1.80074	0.10547
	1.80207	0.48251	1.80207	0.13257	1.80207	0.08904
	1.80341	0.4759	1.80341	0.13832	1.80341	0.10524
	1.80475	0.46936	1.80475	0.13507	1.80475	0.10663
	1.80609	0.46287	1.80609	0.13377	1.80609	0.10702
	1.80743	0.45644	1.80743	0.13451	1.80743	0.09906
	1.80877	0.45007	1.80877	0.14688	1.80877	0.10039
	1.81012	0.44375	1.81012	0.13387	1.81012	0.09853
	1.81147	0.43747	1.81147	0.13569	1.81147	0.09227
	1.81282	0.43124	1.81282	0.13425	1.81282	0.09904
	1.81417	0.42505	1.81417	0.12271	1.81417	0.10152
	1.81552	0.41891	1.81552	0.12103	1.81552	0.07013
	1.81688	0.41283	1.81688	0.11354	1.81688	0.07569
	1.81824	0.40683	1.81824	0.12211	1.81824	0.07094
	1.8196	0.40089	1.8196	0.11675	1.8196	0.06368
	1.82096	0.39503	1.82096	0.11959	1.82096	0.06936
	1.82233	0.38923	1.82233	0.12007	1.82233	0.05943
	1.82369	0.3835	1.82369	0.123	1.82369	0.06027
	1.82506	0.37782	1.82506	0.1023	1.82506	0.05864
	1.82643	0.37219	1.82643	0.09871	1.82643	0.05315
	1.8278	0.36662	1.8278	0.09885	1.8278	0.04878
	1.82918	0.36111	1.82918	0.10028	1.82918	0.05861
	1.83055	0.35567	1.83055	0.10042	1.83055	0.06078
	1.83193	0.3503	1.83193	0.10992	1.83193	0.0563
	1.83332	0.34502	1.83332	0.09928	1.83332	0.06528
	1.8347	0.33981	1.8347	0.10073	1.8347	0.06485
	1.83608	0.33468	1.83608	0.09799	1.83608	0.06719
	1.83747	0.32964	1.83747	0.09658	1.83747	0.09942
	1.83886	0.32466	1.83886	0.10375	1.83886	0.10231
	1.84025	0.31976	1.84025	0.10526	1.84025	0.10233
	1.84165	0.31494	1.84165	0.10975	1.84165	0.10234
	1.84304	0.3102	1.84304	0.09931	1.84304	0.10081
	1.84444	0.30555	1.84444	0.11448	1.84444	0.08853
	1.84584	0.30098	1.84584	0.12387	1.84584	0.06039
	1.84724	0.29649	1.84724	0.12251	1.84724	0.05654
	1.84865	0.2921	1.84865	0.1147	1.84865	0.06054
	1.85005	0.28778	1.85005	0.10987	1.85005	0.0614
	1.85146	0.28356	1.85146	0.11634	1.85146	0.05243
	1.85287	0.27942	1.85287	0.12296	1.85287	0.06148
	1.85428	0.27536	1.85428	0.13141	1.85428	0.05728
	1.8557	0.27138	1.8557	0.14178	1.8557	0.06662
	1.85712	0.26748	1.85712	0.09698	1.85712	0.04849
	1.85854	0.26364	1.85854	0.14396	1.85854	0.07023
	1.85995	0.25986	1.85995	0.13527	1.85995	0.06407
	1.86138	0.25615	1.86138	0.14795	1.86138	0.09202
	1.8628	0.2525	1.8628	0.139	1.8628	0.09328
	1.86423	0.24892	1.86423	0.16314	1.86423	0.12235
	1.86566	0.24541	1.86566	0.15595	1.86566	0.12964
	1.86709	0.24198	1.86709	0.17327	1.86709	0.17517
	1.86853	0.23863	1.86853	0.17557	1.86853	0.17171
	1.86997	0.23535	1.86997	0.19156	1.86997	0.22283
	1.87141	0.23214	1.87141	0.19406	1.87141	0.23168
	1.87285	0.22899	1.87285	0.19457	1.87285	0.2387
	1.87429	0.22588	1.87429	0.20725	1.87429	0.26414
	1.87573	0.22283	1.87573	0.21199	1.87573	0.26756
	1.87718	0.21981	1.87718	0.21474	1.87718	0.29396
	1.87863	0.21683	1.87863	0.25342	1.87863	0.25764
	1.88009	0.2139	1.88009	0.25028	1.88009	0.23316
	1.88154	0.21101	1.88154	0.273	1.88154	0.2665
	1.883	0.20817	1.883	0.27871	1.883	0.31601
	1.88446	0.20539	1.88446	0.27338	1.88446	0.38006
	1.88592	0.20266	1.88592	0.31286	1.88592	0.50868
	1.88738	0.19998	1.88738	0.37834	1.88738	0.54015
	1.88885	0.19737	1.88885	0.4269	1.88885	0.71534
	1.89031	0.19481	1.89031	0.45086	1.89031	0.93909
	1.89179	0.19229	1.89179	0.4564	1.89179	1.24386
	1.89326	0.18982	1.89326	0.54337	1.89326	1.28542
	1.89473	0.18738	1.89473	0.5258	1.89473	1.24786
	1.89621	0.18495	1.89621	0.49793	1.89621	1.04738
	1.89769	0.18255	1.89769	0.46437	1.89769	0.89397
	1.89917	0.18016	1.89917	0.45758	1.89917	0.69391
	1.90066	0.1778	1.90066	0.3742	1.90066	0.50148
	1.90214	0.17547	1.90214	0.39433	1.90214	0.39176
	1.90363	0.17318	1.90363	0.3888	1.90363	0.26355
	1.90512	0.17093	1.90512	0.36192	1.90512	0.21134
	1.90662	0.16871	1.90662	0.32894	1.90662	0.12837
	1.90811	0.16654	1.90811	0.24635	1.90811	0.10287
	1.90961	0.16439	1.90961	0.18908	1.90961	0.05755
	1.91111	0.16228	1.91111	0.13592	1.91111	0.06102
	1.91262	0.16018	1.91262	0.09266	1.91262	0.04493
	1.91412	0.1581	1.91412	0.07959	1.91412	0.03411
	1.91563	0.15604	1.91563	0.08346	1.91563	0.03453
	1.91714	0.154	1.91714	0.06993	1.91714	0.02331
	1.91865	0.15196	1.91865	0.07081	1.91865	0.01475
	1.92017	0.14994	1.92017	0.06872	1.92017	0.00896
	1.92168	0.14793	1.92168	0.07263	1.92168	0.01816
	1.9232	0.14594	1.9232	0.07663	1.9232	0.01839
	1.92472	0.14396	1.92472	0.07761	1.92472	0.02173
	1.92625	0.14202	1.92625	0.07233	1.92625	0.02201
	1.92778	0.1401	1.92778	0.07963	1.92778	0.0223
	1.92931	0.13822	1.92931	0.07419	1.92931	0.0129
	1.93084	0.13637	1.93084	0.07187	1.93084	0.0098
	1.93237	0.13456	1.93237	0.05293	1.93237	0.00993
	1.93391	0.13277	1.93391	0.06701	1.93391	0.0067
	1.93545	0.13101	1.93545	0.06785	1.93545	0.00679
	1.93699	0.12927	1.93699	0.06527	1.93699	0.01031
	1.93853	0.12755	1.93853	0.0835	1.93853	0.01392
	1.94008	0.12584	1.94008	0.08809	1.94008	0.01409
	1.94163	0.12415	1.94163	0.08565	1.94163	0.01427
	1.94318	0.12248	1.94318	0.05783	1.94318	0.00723
	1.94473	0.12082	1.94473	0.05858	1.94473	0.01465
	1.94629	0.11918	1.94629	0.05934	1.94629	0.01113
	1.94785	0.11757	1.94785	0.0601	1.94785	0.01878
	1.94941	0.11598	1.94941	0.03805	1.94941	0.01902
	1.95097	0.11441	1.95097	0.0501	1.95097	0.00385
	1.95254	0.11287	1.95254	0.05855	1.95254	0.01171
	1.95411	0.11135	1.95411	0.0593	1.95411	0.00395
	1.95568	0.10984	1.95568	0.06007	1.95568	0.01201
	1.95725	0.10836	1.95725	0.05273	1.95725	0.00406
	1.95883	0.10688	1.95883	0.06574	1.95883	0.00411
	1.96041	0.10543	1.96041	0.0666	1.96041	0
	1.96199	0.10398	1.96199	0.08012	1.96199	0.00422
	1.96358	0.10254	1.96358	0.0769	1.96358	0.00427
	1.96516	0.10112	1.96516	0.07792	1.96516	0.01299
	1.96675	0.0997	1.96675	0.06581	1.96675	0.01316
	1.96834	0.09829	1.96834	0.05781	1.96834	0.01779
	1.96994	0.09689	1.96994	0.05859	1.96994	0.00901
	1.97154	0.0955	1.97154	0.06853	1.97154	0.01371
	1.97313	0.09414	1.97313	0.08336	1.97313	0.01389
	1.97474	0.0928	1.97474	0.08919	1.97474	0.01408
	1.97634	0.09148	1.97634	0.0904	1.97634	0.00476
	1.97795	0.09019	1.97795	0.07716	1.97795	0.01447
	1.97956	0.08892	1.97956	0.08308	1.97956	0.01466
	1.98117	0.08768	1.98117	0.06438	1.98117	0.01486
	1.98279	0.08645	1.98279	0.08531	1.98279	0.01004
	1.9844	0.08525	1.9844	0.08645	1.9844	0.01017
	1.98603	0.08406	1.98603	0.08244	1.98603	0.01031
	1.98765	0.0829	1.98765	0.08353	1.98765	0.01044
	1.98928	0.08176	1.98928	0.08462	1.98928	-0.01058
	1.9909	0.08065	1.9909	0.08573	1.9909	0.01072
	1.99253	0.07955	1.99253	0.0814	1.99253	0.01085
	1.99417	0.07849	1.99417	0.07695	1.99417	0.02198
	1.9958	0.07744	1.9958	0.07235	1.9958	0.01113
	1.99744	0.07642	1.99744	0.11271	1.99744	0.02254
	1.99908	0.07542	1.99908	0.11982	1.99908	0.02282
	2.00073	0.07444	2.00073	0.12129	2.00073	0.01155
	2.00238	0.07349	2.00238	0.12277	2.00238	0.02338
	2.00403	0.07255	2.00403	0.09467	2.00403	0.01775
	2.00568	0.07164	2.00568	0.09579	2.00568	-0.00599
	2.00733	0.07074	2.00733	0.08481	2.00733	0.01817
	2.00899	0.06987	2.00899	0.0858	2.00899	0.03064
	2.01065	0.069	2.01065	0.06201	2.01065	0.031
	2.01232	0.06814	2.01232	0.08156	2.01232	0.03137
	2.01399	0.06728	2.01399	0.07619	2.01399	-0.00635
	2.01565	0.06642	2.01565	0.08995	2.01565	0.0257
	2.01733	0.06557	2.01733	0.09105	2.01733	0.01301
	2.019	0.06473	2.019	0.06583	2.019	0.01975
	2.02068	0.06389	2.02068	0.09328	2.02068	0.01999
	2.02236	0.06307	2.02236	0.11465	2.02236	0.00674
	2.02404	0.06227	2.02404	0.12287	2.02404	0.00683
	2.02573	0.06147	2.02573	0.11744	2.02573	0.00691
	2.02742	0.06068	2.02742	0.11187	2.02742	0
	2.02911	0.0599	2.02911	0.08493	2.02911	0.00708
	2.0308	0.05912	2.0308	0.05016	2.0308	0
	2.0325	0.05912	2.0325	0.09307	2.0325	0.01432
	2.0342	0.05912	2.0342	0.093	2.0342	0.01431
	2.0359	0.05912	2.0359	0.06433	2.0359	-0.00715
	2.03761	0.05912	2.03761	0.09284	2.03761	0.01428
	2.03932	0.05912	2.03932	0.09276	2.03932	0.01427
	2.04103	0.05912	2.04103	0.09268	2.04103	0.01426
	2.04274	0.05912	2.04274	0.07836	2.04274	0.02137
	2.04446	0.05912	2.04446	0.07829	2.04446	0.02847
	2.04618	0.05912	2.04618	0.08534	2.04618	0.02845
	2.0479	0.05912	2.0479	0.09237	2.0479	0.02842

## Sheet: Figure 1d
Figure 1 d	plasmon (grey filled)		H2Pc 3 ML (blue)
	Photon energy (eV)	Plasmon normalized intensity (arb. u.)	Photon energy (eV)	Plasmon normalized intensity (arb. u.)
	1.31785	0.0202	1.31785	0.90005
	1.31856	0.0202	1.31856	0.29985
	1.31928	0.0202	1.31928	0.44954
	1.31999	0.0202	1.31999	0.44929
	1.3207	0.0202	1.3207	0.59874
	1.32142	0.0202	1.32142	0.89762
	1.32214	0.02111	1.32214	0.28619
	1.32285	0.02202	1.32285	0.41137
	1.32357	0.02293	1.32357	0.78976
	1.32429	0.02383	1.32429	0.50619
	1.32501	0.02474	1.32501	0.73102
	1.32573	0.02565	1.32573	0.35239
	1.32645	0.02655	1.32645	0.11339
	1.32717	0.02746	1.32717	0.76707
	1.32789	0.02837	1.32789	0.42406
	1.32862	0.02928	1.32862	0.92404
	1.32934	0.03019	1.32934	0.19906
	1.33006	0.0311	1.33006	0.57943
	1.33079	0.032	1.33079	0.56268
	1.33152	0.03291	1.33152	0.72913
	1.33224	0.03382	1.33224	0.53187
	1.33297	0.03472	1.33297	0.69034
	1.3337	0.03562	1.3337	0.58846
	1.33443	0.03652	1.33443	0.24587
	1.33516	0.03741	1.33516	0.71966
	1.33589	0.0383	1.33589	0.46841
	1.33662	0.03919	1.33662	0.30498
	1.33736	0.04009	1.33736	0.37245
	1.33809	0.041	1.33809	0.29119
	1.33882	0.04192	1.33882	0.49818
	1.33956	0.04284	1.33956	0.0696
	1.3403	0.04378	1.3403	0.54455
	1.34103	0.04473	1.34103	0.46605
	1.34177	0.04571	1.34177	0.32563
	1.34251	0.0467	1.34251	0.44596
	1.34325	0.04771	1.34325	0.4986
	1.34399	0.04874	1.34399	0.36581
	1.34473	0.04979	1.34473	0.3579
	1.34547	0.05086	1.34547	0.46697
	1.34621	0.05193	1.34621	0.39989
	1.34696	0.05303	1.34696	0.78286
	1.3477	0.05412	1.3477	0.32857
	1.34845	0.0552	1.34845	0.10732
	1.34919	0.05627	1.34919	0.47346
	1.34994	0.05734	1.34994	0.516
	1.35069	0.0584	1.35069	0.45573
	1.35144	0.05945	1.35144	0.49708
	1.35218	0.06051	1.35218	0.39054
	1.35293	0.06155	1.35293	0.47962
	1.35369	0.06259	1.35369	0.65995
	1.35444	0.06362	1.35444	0.55618
	1.35519	0.06466	1.35519	0.36463
	1.35594	0.06572	1.35594	0.62749
	1.3567	0.0668	1.3567	0.52885
	1.35745	0.0679	1.35745	0.77997
	1.35821	0.06902	1.35821	0.55384
	1.35897	0.07017	1.35897	0.5864
	1.35972	0.07132	1.35972	0.49421
	1.36048	0.07249	1.36048	0.89097
	1.36124	0.07367	1.36124	0.83641
	1.362	0.07486	1.362	0.94017
	1.36276	0.07608	1.36276	0.84757
	1.36353	0.07731	1.36353	1.32614
	1.36429	0.07856	1.36429	1.26702
	1.36505	0.07983	1.36505	1.0996
	1.36582	0.08111	1.36582	1.00947
	1.36658	0.08242	1.36658	0.88651
	1.36735	0.08375	1.36735	0.83703
	1.36812	0.08511	1.36812	0.58311
	1.36888	0.0865	1.36888	0.70839
	1.36965	0.08791	1.36965	0.53077
	1.37042	0.08935	1.37042	0.71761
	1.37119	0.09081	1.37119	0.70566
	1.37196	0.09229	1.37196	0.59933
	1.37274	0.09379	1.37274	0.96172
	1.37351	0.0953	1.37351	0.64078
	1.37429	0.09684	1.37429	0.75028
	1.37506	0.09839	1.37506	1.18082
	1.37584	0.09996	1.37584	1.39393
	1.37661	0.10155	1.37661	1.4285
	1.37739	0.10316	1.37739	1.40552
	1.37817	0.10478	1.37817	1.65949
	1.37895	0.10642	1.37895	1.68744
	1.37973	0.10808	1.37973	1.17853
	1.38051	0.10974	1.38051	1.31815
	1.38129	0.11143	1.38129	1.557
	1.38208	0.11314	1.38208	1.78801
	1.38286	0.11487	1.38286	1.63434
	1.38365	0.11662	1.38365	1.93062
	1.38443	0.1184	1.38443	2.02248
	1.38522	0.12019	1.38522	2.15906
	1.38601	0.12203	1.38601	2.50322
	1.3868	0.12389	1.3868	2.95227
	1.38759	0.1258	1.38759	3.11189
	1.38837	0.12773	1.38837	3.26574
	1.38917	0.1297	1.38917	3.10343
	1.38996	0.13171	1.38996	3.68703
	1.39075	0.13375	1.39075	4.59506
	1.39155	0.13581	1.39155	7.10089
	1.39234	0.13791	1.39234	9.65169
	1.39314	0.14003	1.39314	12.8371
	1.39393	0.14221	1.39393	14.2446
	1.39473	0.14444	1.39473	10.9436
	1.39553	0.14672	1.39553	6.53461
	1.39633	0.14905	1.39633	2.97466
	1.39713	0.15142	1.39713	0.7552
	1.39793	0.15384	1.39793	0.39002
	1.39873	0.1563	1.39873	0.2923
	1.39954	0.15881	1.39954	0.37737
	1.40034	0.16137	1.40034	0.26513
	1.40115	0.16396	1.40115	0.19124
	1.40195	0.16665	1.40195	0.23933
	1.40276	0.16939	1.40276	0.11766
	1.40357	0.17219	1.40357	0.18179
	1.40438	0.17503	1.40438	0.14623
	1.40519	0.17794	1.40519	0.14377
	1.406	0.18091	1.406	0.12562
	1.40681	0.18396	1.40681	0.0926
	1.40762	0.18708	1.40762	0.10617
	1.40843	0.19027	1.40843	0.08942
	1.40925	0.19353	1.40925	0.11715
	1.41006	0.19687	1.41006	0.05755
	1.41088	0.20023	1.41088	0.07069
	1.4117	0.20363	1.4117	0.09726
	1.41252	0.20705	1.41252	0.08194
	1.41334	0.2105	1.41334	0.04028
	1.41416	0.21398	1.41416	0.07919
	1.41498	0.21748	1.41498	0.05192
	1.4158	0.221	1.4158	0.03829
	1.41662	0.22453	1.41662	0.13813
	1.41745	0.22807	1.41745	0.11119
	1.41827	0.23168	1.41827	0.1094
	1.4191	0.23536	1.4191	0.1435
	1.41993	0.23911	1.41993	0.11764
	1.42075	0.24292	1.42075	0.06944
	1.42158	0.2468	1.42158	0.04554
	1.42241	0.25078	1.42241	0.03359
	1.42324	0.25485	1.42324	0.04405
	1.42408	0.25901	1.42408	0.04331
	1.42491	0.26327	1.42491	0.06388
	1.42574	0.26762	1.42574	0.06281
	1.42658	0.27208	1.42658	0.1029
	1.42741	0.2766	1.42741	0.08093
	1.42825	0.28118	1.42825	0
	1.42909	0.28582	1.42909	0.10756
	1.42993	0.29051	1.42993	0.05769
	1.43077	0.29526	1.43077	0.104
	1.43161	0.30003	1.43161	0.10229
	1.43245	0.30482	1.43245	0.06403
	1.43329	0.30963	1.43329	0.081
	1.43414	0.31447	1.43414	0.08856
	1.43498	0.31938	1.43498	0.06972
	1.43583	0.32434	1.43583	0.05146
	1.43667	0.32937	1.43667	0.07596
	1.43752	0.33446	1.43752	0.12461
	1.43837	0.33962	1.43837	0.139
	1.43922	0.34482	1.43922	0.15291
	1.44007	0.3501	1.44007	0.10299
	1.44092	0.35543	1.44092	0.11698
	1.44178	0.36084	1.44178	0.10748
	1.44263	0.3663	1.44263	0.06047
	1.44348	0.37187	1.44348	0.08185
	1.44434	0.37749	1.44434	0.07326
	1.4452	0.38314	1.4452	0.1082
	1.44606	0.38884	1.44606	0.08524
	1.44692	0.39459	1.44692	0.06996
	1.44778	0.40034	1.44778	0.06891
	1.44864	0.40609	1.44864	0.04753
	1.4495	0.41184	1.4495	0.08029
	1.45036	0.4176	1.45036	0.04616
	1.45123	0.42336	1.45123	0.08451
	1.45209	0.42913	1.45209	0.07692
	1.45296	0.43488	1.45296	0.07585
	1.45382	0.4406	1.45382	0.05612
	1.45469	0.44631	1.45469	0.07382
	1.45556	0.45199	1.45556	0.05464
	1.45643	0.45775	1.45643	0.07788
	1.45731	0.46365	1.45731	0.08276
	1.45818	0.46968	1.45818	0.06998
	1.45905	0.47585	1.45905	0.06328
	1.45993	0.48214	1.45993	0.09079
	1.4608	0.48855	1.4608	0.08954
	1.46168	0.49505	1.46168	0.09935
	1.46256	0.50165	1.46256	0.09799
	1.46344	0.50835	1.46344	0.0859
	1.46432	0.51515	1.46432	0.09001
	1.4652	0.52205	1.4652	0.08877
	1.46608	0.52894	1.46608	0.07211
	1.46696	0.53582	1.46696	0.05081
	1.46785	0.54268	1.46785	0.04513
	1.46873	0.54953	1.46873	0.03464
	1.46962	0.55629	1.46962	0.05374
	1.47051	0.56299	1.47051	0.08201
	1.4714	0.56963	1.4714	0.07624
	1.47228	0.57621	1.47228	0.0565
	1.47318	0.58272	1.47318	0.06979
	1.47407	0.58927	1.47407	0.05518
	1.47496	0.59585	1.47496	0.06817
	1.47585	0.60247	1.47585	0.07636
	1.47675	0.60913	1.47675	0.07992
	1.47765	0.61584	1.47765	0.06145
	1.47854	0.62255	1.47854	0.06509
	1.47944	0.62935	1.47944	0.05577
	1.48034	0.63623	1.48034	0.05937
	1.48124	0.6432	1.48124	0.06708
	1.48214	0.65025	1.48214	0.06631
	1.48305	0.65739	1.48305	0.07374
	1.48395	0.66454	1.48395	0.0729
	1.48485	0.67168	1.48485	0.0881
	1.48576	0.67881	1.48576	0.11485
	1.48667	0.68594	1.48667	0.09008
	1.48758	0.69305	1.48758	0.06973
	1.48849	0.70017	1.48849	0.08048
	1.4894	0.70731	1.4894	0.07204
	1.49031	0.71445	1.49031	0.06002
	1.49122	0.7216	1.49122	0.05568
	1.49214	0.7287	1.49214	0.06612
	1.49305	0.73572	1.49305	0.07272
	1.49397	0.74268	1.49397	0.0504
	1.49488	0.74957	1.49488	0.05347
	1.4958	0.75639	1.4958	0.06001
	1.49672	0.76329	1.49672	0.06293
	1.49764	0.77026	1.49764	0.0554
	1.49857	0.77732	1.49857	0.06172
	1.49949	0.78445	1.49949	0.05433
	1.50041	0.79168	1.50041	0.07061
	1.50134	0.79886	1.50134	0.04995
	1.50227	0.80607	1.50227	0.07916
	1.50319	0.81331	1.50319	0.05881
	1.50412	0.82057	1.50412	0.0453
	1.50505	0.82787	1.50505	0.06091
	1.50598	0.83504	1.50598	0.05082
	1.50692	0.84193	1.50692	0.06611
	1.50785	0.84855	1.50785	0.08428
	1.50878	0.85491	1.50878	0.05883
	1.50972	0.86099	1.50972	0.06453
	1.51066	0.8668	1.51066	0.05185
	1.51159	0.87248	1.51159	0.05754
	1.51254	0.878	1.51254	0.0812
	1.51348	0.88339	1.51348	0.0717
	1.51442	0.88863	1.51442	0.07123
	1.51536	0.89365	1.51536	0.07078
	1.5163	0.89861	1.5163	0.06156
	1.51725	0.90351	1.51725	0.06993
	1.5182	0.90835	1.5182	0.0753
	1.51914	0.91313	1.51914	0.0835
	1.52009	0.91785	1.52009	0.05439
	1.52104	0.9225	1.52104	0.10247
	1.52199	0.92708	1.52199	0.09058
	1.52295	0.9316	1.52295	0.07601
	1.5239	0.93604	1.5239	0.1148
	1.52485	0.9403	1.52485	0.08357
	1.52581	0.94445	1.52581	0.11364
	1.52677	0.94848	1.52677	0.11308
	1.52773	0.95239	1.52773	0.12353
	1.52869	0.95619	1.52869	0.13662
	1.52965	0.95979	1.52965	0.16867
	1.53061	0.96318	1.53061	0.14088
	1.53157	0.96636	1.53157	0.13763
	1.53254	0.96934	1.53254	0.13174
	1.5335	0.97211	1.5335	0.16343
	1.53447	0.97461	1.53447	0.1549
	1.53544	0.97697	1.53544	0.15443
	1.53641	0.97918	1.53641	0.15398
	1.53738	0.98125	1.53738	0.16945
	1.53835	0.98316	1.53835	0.2139
	1.53932	0.98493	1.53932	0.19231
	1.5403	0.98665	1.5403	0.19711
	1.54127	0.9883	1.54127	0.2019
	1.54225	0.98989	1.54225	0.18575
	1.54323	0.99143	1.54323	0.23233
	1.54421	0.99285	1.54421	0.21362
	1.54519	0.99422	1.54519	0.21579
	1.54617	0.99553	1.54617	0.17904
	1.54715	0.99679	1.54715	0.17093
	1.54814	0.998	1.54814	0.15769
	1.54912	0.99892	1.54912	0.1497
	1.55011	0.99956	1.55011	0.12373
	1.5511	0.99992	1.5511	0.15451
	1.55209	1	1.55209	0.13381
	1.55308	0.9998	1.55308	0.16205
	1.55407	0.99926	1.55407	0.16461
	1.55506	0.99845	1.55506	0.15692
	1.55606	0.99736	1.55606	0.18787
	1.55705	0.99599	1.55705	0.15968
	1.55805	0.99434	1.55805	0.16758
	1.55905	0.99239	1.55905	0.21168
	1.56005	0.99036	1.56005	0.16286
	1.56105	0.98825	1.56105	0.16828
	1.56205	0.98607	1.56205	0.16855
	1.56306	0.98382	1.56306	0.18181
	1.56406	0.98146	1.56406	0.17433
	1.56507	0.97905	1.56507	0.17204
	1.56608	0.97658	1.56608	0.15669
	1.56709	0.97406	1.56709	0.19624
	1.56809	0.97149	1.56809	0.19926
	1.56911	0.96877	1.56911	0.20232
	1.57012	0.96593	1.57012	0.18171
	1.57113	0.96298	1.57113	0.17687
	1.57215	0.9599	1.57215	0.1588
	1.57316	0.9567	1.57316	0.16719
	1.57418	0.9533	1.57418	0.18098
	1.5752	0.94974	1.5752	0.16552
	1.57622	0.94602	1.57622	0.14464
	1.57724	0.94212	1.57724	0.16127
	1.57827	0.93807	1.57827	0.17265
	1.57929	0.93375	1.57929	0.18688
	1.58032	0.92925	1.58032	0.20398
	1.58135	0.92458	1.58135	0.21581
	1.58238	0.91973	1.58238	0.22504
	1.5834	0.91471	1.5834	0.23992
	1.58444	0.90958	1.58444	0.23557
	1.58547	0.90442	1.58547	0.25068
	1.5865	0.89923	1.5865	0.26596
	1.58754	0.89401	1.58754	0.26453
	1.58858	0.88876	1.58858	0.26026
	1.58961	0.8834	1.58961	0.24745
	1.59065	0.87803	1.59065	0.2488
	1.59169	0.87265	1.59169	0.29618
	1.59274	0.86727	1.59274	0.3036
	1.59378	0.86188	1.59378	0.31112
	1.59482	0.8564	1.59482	0.33045
	1.59587	0.85075	1.59587	0.36773
	1.59692	0.84493	1.59692	0.34337
	1.59797	0.83895	1.59797	0.35453
	1.59902	0.83281	1.59902	0.37191
	1.60007	0.82646	1.60007	0.38962
	1.60112	0.81999	1.60112	0.42286
	1.60218	0.8134	1.60218	0.46585
	1.60323	0.80667	1.60323	0.49722
	1.60429	0.79983	1.60429	0.52604
	1.60535	0.79283	1.60535	0.5523
	1.60641	0.78577	1.60641	0.61702
	1.60747	0.77865	1.60747	0.69245
	1.60854	0.77147	1.60854	0.71131
	1.6096	0.76421	1.6096	0.84747
	1.61067	0.75696	1.61067	0.90415
	1.61174	0.74975	1.61174	0.98165
	1.6128	0.74257	1.6128	1.16058
	1.61387	0.73542	1.61387	1.34607
	1.61495	0.72831	1.61495	1.42962
	1.61602	0.72122	1.61602	1.60377
	1.61709	0.71419	1.61709	1.87788
	1.61817	0.7072	1.61817	2.33493
	1.61925	0.70025	1.61925	2.80738
	1.62033	0.69336	1.62033	3.26713
	1.62141	0.68647	1.62141	3.57762
	1.62249	0.67951	1.62249	3.66983
	1.62357	0.67248	1.62357	4.08252
	1.62466	0.66538	1.62466	4.46689
	1.62574	0.65823	1.62574	5.5538
	1.62683	0.65105	1.62683	6.37679
	1.62792	0.64386	1.62792	7.18667
	1.62901	0.63667	1.62901	7.25144
	1.6301	0.62947	1.6301	5.88152
	1.63119	0.62226	1.63119	4.29301
	1.63229	0.61509	1.63229	3.20638
	1.63338	0.608	1.63338	2.55384
	1.63448	0.60101	1.63448	2.09798
	1.63558	0.59411	1.63558	2.06748
	1.63668	0.5873	1.63668	1.94462
	1.63779	0.58059	1.63779	2.07499
	1.63889	0.57393	1.63889	2.00848
	1.64	0.56732	1.64	1.97041
	1.6411	0.56075	1.6411	1.82287
	1.64221	0.55425	1.64221	1.68066
	1.64332	0.5478	1.64332	1.67712
	1.64443	0.54136	1.64443	1.85744
	1.64554	0.53493	1.64554	2.03731
	1.64666	0.52851	1.64666	2.19373
	1.64777	0.5221	1.64777	2.1542
	1.64889	0.51565	1.64889	2.31585
	1.65001	0.50917	1.65001	2.69555
	1.65113	0.50264	1.65113	2.92602
	1.65225	0.49607	1.65225	3.32336
	1.65338	0.48946	1.65338	3.57321
	1.6545	0.48284	1.6545	2.98479
	1.65563	0.47621	1.65563	2.53295
	1.65676	0.46955	1.65676	1.95612
	1.65789	0.46288	1.65789	1.71233
	1.65902	0.45619	1.65902	1.41962
	1.66015	0.44952	1.66015	1.29518
	1.66129	0.44293	1.66129	1.281
	1.66242	0.4364	1.66242	1.27726
	1.66356	0.42993	1.66356	1.36258
	1.6647	0.42354	1.6647	1.48984
	1.66584	0.41728	1.66584	1.71224
	1.66698	0.41114	1.66698	2.18536
	1.66812	0.40512	1.66812	2.32865
	1.66927	0.3992	1.66927	2.61925
	1.67042	0.3934	1.67042	2.80799
	1.67157	0.38771	1.67157	2.96434
	1.67272	0.38208	1.67272	3.04343
	1.67387	0.37651	1.67387	2.67437
	1.67502	0.37101	1.67502	2.3587
	1.67618	0.36557	1.67618	2.20311
	1.67733	0.36024	1.67733	2.37963
	1.67849	0.35493	1.67849	2.33308
	1.67965	0.34965	1.67965	2.06066
	1.68081	0.34439	1.68081	1.78017
	1.68197	0.33916	1.68197	1.58935
	1.68314	0.33398	1.68314	1.71943
	1.6843	0.32887	1.6843	1.79545
	1.68547	0.32382	1.68547	1.49288
	1.68664	0.31883	1.68664	1.28493
	1.68781	0.31391	1.68781	0.89709
	1.68899	0.30906	1.68899	0.85697
	1.69016	0.30425	1.69016	0.9165
	1.69134	0.29948	1.69134	0.92256
	1.69251	0.29475	1.69251	0.90469
	1.69369	0.29007	1.69369	0.79673
	1.69487	0.28545	1.69487	0.87509
	1.69606	0.28087	1.69606	0.83004
	1.69724	0.27634	1.69724	0.81753
	1.69843	0.27184	1.69843	0.74397
	1.69961	0.26738	1.69961	0.67675
	1.7008	0.263	1.7008	0.67861
	1.70199	0.25868	1.70199	0.8981
	1.70318	0.25444	1.70318	0.90324
	1.70438	0.25025	1.70438	0.83341
	1.70557	0.24613	1.70557	1.13219
	1.70677	0.24206	1.70677	1.19876
	1.70797	0.23801	1.70797	1.2183
	1.70917	0.23398	1.70917	1.44815
	1.71037	0.22997	1.71037	1.58408
	1.71158	0.22598	1.71158	1.62125
	1.71279	0.22208	1.71279	1.70103
	1.71399	0.21824	1.71399	1.94331
	1.7152	0.21445	1.7152	2.06309
	1.71641	0.21072	1.71641	2.25273
	1.71763	0.20705	1.71763	2.44831
	1.71884	0.20343	1.71884	2.90128
	1.72006	0.19989	1.72006	3.71733
	1.72128	0.19642	1.72128	3.82764
	1.7225	0.19301	1.7225	3.97644
	1.72372	0.18968	1.72372	3.82351
	1.72494	0.18646	1.72494	3.26587
	1.72617	0.18328	1.72617	4.0904
	1.72739	0.18012	1.72739	4.41578
	1.72862	0.17701	1.72862	4.96033
	1.72985	0.17392	1.72985	5.21735
	1.73108	0.17088	1.73108	4.68521
	1.73232	0.16789	1.73232	4.1472
	1.73355	0.16496	1.73355	4.42756
	1.73479	0.16207	1.73479	4.87258
	1.73603	0.15923	1.73603	4.08896
	1.73727	0.15648	1.73727	3.11483
	1.73851	0.15377	1.73851	2.00209
	1.73976	0.1511	1.73976	1.4434
	1.741	0.14848	1.741	1.42148
	1.74225	0.1459	1.74225	1.57124
	1.7435	0.14339	1.7435	1.82128
	1.74475	0.14093	1.74475	1.72185
	1.74601	0.13851	1.74601	1.68457
	1.74726	0.13614	1.74726	1.83017
	1.74852	0.13382	1.74852	1.89471
	1.74978	0.13157	1.74978	1.87372
	1.75104	0.12935	1.75104	1.28728
	1.7523	0.12717	1.7523	1.30843
	1.75356	0.12502	1.75356	1.42101
	1.75483	0.12291	1.75483	1.24068
	1.7561	0.12087	1.7561	1.24196
	1.75737	0.11887	1.75737	1.26194
	1.75864	0.11691	1.75864	1.74836
	1.75991	0.115	1.75991	1.89454
	1.76119	0.11313	1.76119	1.38315
	1.76247	0.11131	1.76247	1.2419
	1.76374	0.10951	1.76374	1.09596
	1.76503	0.10774	1.76503	1.15522
	1.76631	0.10598	1.76631	1.00279
	1.76759	0.10425	1.76759	1.04037
	1.76888	0.10256	1.76888	1.25489
	1.77017	0.10088	1.77017	1.20776
	1.77146	0.09921	1.77146	1.43174
	1.77275	0.09755	1.77275	1.20097
	1.77405	0.0959	1.77405	1.31464
	1.77534	0.09427	1.77534	1.26483
	1.77664	0.09266	1.77664	1.57704
	1.77794	0.09107	1.77794	1.72678
	1.77924	0.08949	1.77924	1.75581
	1.78055	0.08794	1.78055	1.93851
	1.78185	0.08644	1.78185	1.81525
	1.78316	0.08496	1.78316	2.26723
	1.78447	0.08352	1.78447	2.65316
	1.78578	0.0821	1.78578	2.8059
	1.78709	0.08072	1.78709	3.15655
	1.78841	0.07938	1.78841	3.82646
	1.78972	0.07807	1.78972	3.60168
	1.79104	0.07681	1.79104	4.00679
	1.79237	0.07558	1.79237	4.89452
	1.79369	0.07438	1.79369	5.26864
	1.79501	0.07324	1.79501	5.34687
	1.79634	0.07213	1.79634	5.79555
	1.79767	0.07103	1.79767	6.78737
	1.799	0.06997	1.799	7.36175
	1.80033	0.06892	1.80033	7.88591
	1.80167	0.06791	1.80167	8.94387
	1.803	0.06692	1.803	10.725
	1.80434	0.06595	1.80434	12.6882
	1.80568	0.06499	1.80568	15.7927
	1.80703	0.06405	1.80703	18.7043
	1.80837	0.06314	1.80837	21.9327
	1.80972	0.06225	1.80972	28.3633
	1.81107	0.06138	1.81107	34.0986
	1.81242	0.06052	1.81242	40.6706
	1.81377	0.05969	1.81377	37.8514
	1.81512	0.05888	1.81512	39.2394
	1.81648	0.05809	1.81648	47.8044
	1.81784	0.05732	1.81784	53.7368
	1.8192	0.05658	1.8192	64.3026
	1.82056	0.05585	1.82056	51.2647
	1.82193	0.05515	1.82193	28.4626
	1.8233	0.05446	1.8233	10.5383
	1.82467	0.05379	1.82467	4.517
	1.82604	0.05313	1.82604	3.41675
	1.82741	0.05249	1.82741	2.83138
	1.82879	0.05187	1.82879	2.18951
	1.83016	0.05126	1.83016	1.31986
	1.83154	0.05066	1.83154	1.16228
	1.83293	0.05007	1.83293	1.17504
	1.83431	0.04949	1.83431	1.05585
	1.83569	0.04894	1.83569	1.06705
	1.83708	0.04839	1.83708	1.03332
	1.83847	0.04786	1.83847	0.86246
	1.83986	0.04734	1.83986	0.87129
	1.84126	0.04683	1.84126	1.01905
	1.84266	0.04634	1.84266	0.60806
	1.84405	0.04587	1.84405	0.61388
	1.84545	0.04541	1.84545	0.52429
	1.84686	0.04496	1.84686	0.48096
	1.84826	0.04454	1.84826	0.53373
	1.84967	0.04414	1.84967	0.7828
	1.85108	0.04375	1.85108	0.44385
	1.85249	0.04339	1.85249	0.24847
	1.8539	0.04304	1.8539	0.45052
	1.85532	0.04271	1.85532	0.20162
	1.85673	0.0424	1.85673	0.4566
	1.85816	0.04211	1.85816	0.40838
	1.85958	0.04183	1.85958	0.25675
	1.861	0.04156	1.861	0.36146
	1.86243	0.04131	1.86243	0.41528
	1.86386	0.04108	1.86386	0.26083
	1.86529	0.04085	1.86529	0.36695
	1.86672	0.04062	1.86672	0.26337
	1.86816	0.0404	1.86816	0.42338
	1.86959	0.04018	1.86959	0.42536
	1.87103	0.03996	1.87103	0.32051
	1.87248	0.03974	1.87248	0.32204
	1.87392	0.03952	1.87392	0.32361
	1.87537	0.03929	1.87537	0.27102
	1.87682	0.03906	1.87682	0.38137
	1.87827	0.03883	1.87827	0.32856
	1.87972	0.03861	1.87972	0.49534
	1.88118	0.03838	1.88118	0.27658
	1.88263	0.03816	1.88263	0.44477
	1.88409	0.03794	1.88409	0
	1.88556	0.03772	1.88556	0.56161
	1.88702	0.0375	1.88702	0.33867
	1.88849	0.03728	1.88849	0.17018
	1.88995	0.03707	1.88995	0.39907
	1.89143	0.03686	1.89143	0.34374
	1.8929	0.03666	1.8929	0.3453
	1.89438	0.03648	1.89438	0.63575
	1.89586	0.0363	1.89586	0.34817
	1.89733	0.03614	1.89733	0.46599
	1.89882	0.03598	1.89882	0.58454
	1.9003	0.03584	1.9003	0.46911
	1.90179	0.03572	1.90179	0.70559
	1.90328	0.03561	1.90328	0.3536
	1.90477	0.03552	1.90477	0.70849
	1.90627	0.03544	1.90627	0.65035
	1.90776	0.03538	1.90776	0.65096
	1.90926	0.03532	1.90926	0.88842
	1.91077	0.03527	1.91077	0.88909
	1.91227	0.03521	1.91227	1.0083
	1.91378	0.03517	1.91378	1.06822
	1.91528	0.03513	1.91528	1.42472
	1.91679	0.0351	1.91679	1.84052
	1.91831	0.03507	1.91831	1.9592
	1.91982	0.03505	1.91982	2.0182
	1.92134	0.03503	1.92134	2.1955
	1.92286	0.03502	1.92286	3.20262
	1.92439	0.03502	1.92439	3.67461
	1.92591	0.03502	1.92591	4.08608
	1.92744	0.03503	1.92744	4.55525
	1.92897	0.03504	1.92897	3.84085
	1.93051	0.03506	1.93051	3.36373
	1.93204	0.03508	1.93204	4.18462
	1.93358	0.03509	1.93358	4.35609
	1.93512	0.0351	1.93512	4.7625
	1.93666	0.03512	1.93666	3.17137
	1.9382	0.03512	1.9382	2.28864
	1.93975	0.0351	1.93975	1.29046
	1.9413	0.03508	1.9413	0.87977
	1.94285	0.03504	1.94285	0.58667
	1.94441	0.03499	1.94441	0.99793
	1.94597	0.03494	1.94597	0.41125
	1.94753	0.03487	1.94753	0.58808
	1.94909	0.0348	1.94909	0.23551
	1.95065	0.03473	1.95065	0.17687
	1.95222	0.03465	1.95222	0.23619
	1.95379	0.03456	1.95379	0.41402
	1.95536	0.03448	1.95536	0.29618
	1.95694	0.03441	1.95694	0.23726
	1.95852	0.03434	1.95852	0.35632
	1.9601	0.03428	1.9601	0.41613
	1.96168	0.03423	1.96168	0.3569
	1.96327	0.03419	1.96327	0.119
	1.96485	0.03416	1.96485	0.29753
	1.96645	0.03414	1.96645	0.11898
	1.96804	0.03413	1.96804	0.23785
	1.96964	0.03413	1.96964	0.17826
	1.97123	0.03413	1.97123	0.41555
	1.97283	0.03414	1.97283	0.23719
	1.97444	0.03416	1.97444	0.47375
	1.97604	0.03418	1.97604	0.53215
	1.97765	0.0342	1.97765	0
	1.97926	0.03421	1.97926	0.35388
	1.98088	0.03421	1.98088	0.17681
	1.98249	0.0342	1.98249	0.23566
	1.98411	0.03417	1.98411	0.17674
	1.98573	0.03413	1.98573	0.05893
	1.98736	0.03408	1.98736	0.11794
	1.98899	0.03402	1.98899	-0.05902
	1.99061	0.03395	1.99061	0.1182
	1.99225	0.03387	1.99225	0.17757
	1.99388	0.03378	1.99388	0.0593
	1.99552	0.03368	1.99552	0.23768
	1.99716	0.03359	1.99716	0.23816
	1.9988	0.03349	1.9988	0
	2.00045	0.0334	2.00045	0.23914
	2.0021	0.03329	2.0021	0.11985
	2.00375	0.03318	2.00375	0.2403
	2.00541	0.03306	2.00541	0.12048
	2.00706	0.03294	2.00706	0.30209
	2.00872	0.03281	2.00872	0.18183
	2.01038	0.03266	2.01038	0.18248
	2.01205	0.03251	2.01205	0.12213
	2.01372	0.03234	2.01372	0.24529
	2.01539	0.03217	2.01539	0.24643
	2.01706	0.03198	2.01706	0.18574
	2.01874	0.03178	2.01874	0.18675
	2.02042	0.03158	2.02042	0.18782
	2.0221	0.03136	2.0221	0.18894
	2.02378	0.03114	2.02378	-0.06338
	2.02547	0.03091	2.02547	0.31898
	2.02716	0.03067	2.02716	0.06423
	2.02885	0.03044	2.02885	0.25871
	2.03055	0.0302	2.03055	-0.06513
	2.03225	0.02996	2.03225	0.0656
	2.03395	0.02972	2.03395	0.19823
	2.03565	0.02947	2.03565	0.39946
	2.03736	0.02922	2.03736	0.33547
	2.03907	0.02896	2.03907	0.20288
	2.04078	0.02896	2.04078	0.06757
	2.0425	0.02896	2.0425	0.20254
	2.04422	0.02896	2.04422	0.26983
	2.04594	0.02896	2.04594	0
	2.04767	0.02896	2.04767	0.20203

## Sheet: Figure 1e
Figure 1 e	ZnPc 3 ML (blue)		ZnPc 4 ML (dark blue)
	Photon energy (eV)	Plasmon normalized intensity (arb. u.)	Photon energy (eV)	Plasmon normalized intensity (arb. u.)
	1.46758	0.02034	1.46758	0.02543
	1.46767	0.02076	1.46767	0.02542
	1.46775	0.02246	1.46775	0.02542
	1.46783	0.01864	1.46783	0.02288
	1.46791	0.0161	1.46791	0.02288
	1.468	0.01313	1.468	0.01779
	1.46808	0.01525	1.46808	0.01779
	1.46816	0.02076	1.46816	0.02287
	1.46825	0.01186	1.46825	0.02287
	1.46833	0.01948	1.46833	0.01017
	1.46841	0.01779	1.46841	0.01271
	1.4685	0.01566	1.4685	0.01777
	1.46858	0.01226	1.46858	0.01776
	1.46866	0.02028	1.46866	0.01775
	1.46875	0.01267	1.46875	0.01773
	1.46883	0.01055	1.46883	0.02025
	1.46891	0.01771	1.46891	0.02023
	1.46899	0.01516	1.46899	0.02022
	1.46908	0.0181	1.46908	0.0101
	1.46916	0.01136	1.46916	0.01514
	1.46924	0.00883	1.46924	0.01765
	1.46933	0.01386	1.46933	0.01764
	1.46941	0.01846	1.46941	0.01259
	1.46949	0.01551	1.46949	0.02013
	1.46958	0.01425	1.46958	0.02011
	1.46966	0.01591	1.46966	0.01256
	1.46974	0.01088	1.46974	0.01255
	1.46983	0.01463	1.46983	0.00502
	1.46991	0.01378	1.46991	0.00501
	1.46999	0.00793	1.46999	0.02003
	1.47008	0.01168	1.47008	0.02002
	1.47016	0.01167	1.47016	0.0175
	1.47024	0.01374	1.47024	0.0075
	1.47033	0.0154	1.47033	0.01248
	1.47041	0.01123	1.47041	0.01497
	1.47049	0.01205	1.47049	0.01745
	1.47058	0.01453	1.47058	0.02242
	1.47066	0.01701	1.47066	0.0224
	1.47074	0.00953	1.47074	0.00746
	1.47083	0.01243	1.47083	0.01491
	1.47091	0.01656	1.47091	0.01987
	1.47099	0.01572	1.47099	0.01985
	1.47108	0.01033	1.47108	0.00992
	1.47116	0.00619	1.47116	0.01239
	1.47125	0.01279	1.47125	0.01733
	1.47133	0.01072	1.47133	0.01732
	1.47141	0.01112	1.47141	0.01483
	1.47149	0.00906	1.47149	0.01482
	1.47158	0.01111	1.47158	0.0074
	1.47166	0.0148	1.47166	0.00986
	1.47175	0.01602	1.47175	0.00986
	1.47183	0.01477	1.47183	-0.00492
	1.47191	0.01353	1.47191	0.00984
	1.472	0.01065	1.472	0.00983
	1.47208	0.00983	1.47208	0.00983
	1.47216	0.01186	1.47216	0.00736
	1.47225	0.01267	1.47225	0.00736
	1.47233	0.00572	1.47233	0.00735
	1.47242	0.00816	1.47242	0.01469
	1.4725	0.0155	1.4725	0.01468
	1.47258	0.00937	1.47258	0
	1.47267	0.01466	1.47267	0.00733
	1.47275	0.01017	1.47275	0.00733
	1.47283	0.01139	1.47283	0.00244
	1.47292	0.01219	1.47292	0.00244
	1.473	0.01421	1.473	0.00244
	1.47309	0.01461	1.47309	0.01461
	1.47317	0.01014	1.47317	0.0146
	1.47325	0.01377	1.47325	-0.00243
	1.47334	0.01417	1.47334	0.01214
	1.47342	0.00769	1.47342	0.01214
	1.47351	0.00768	1.47351	0.0097
	1.47359	0.00606	1.47359	-0.00242
	1.47367	0.00444	1.47367	-0.00242
	1.47376	0.0125	1.47376	0.00726
	1.47384	0.01451	1.47384	0.00725
	1.47392	0.01007	1.47392	0.01692
	1.47401	0.01328	1.47401	0.74376
	1.47409	0.01287	1.47409	0.74323
	1.47418	0.01165	1.47418	0
	1.47426	0.01365	1.47426	0.00964
	1.47435	0.01324	1.47435	0.00963
	1.47443	0.01404	1.47443	0.00481
	1.47451	0.00521	1.47451	0.00481
	1.4746	0.00921	1.4746	0.0024
	1.47468	0.01201	1.47468	-0.0072
	1.47477	0.0124	1.47477	0.0048
	1.47485	0.01079	1.47485	0.0048
	1.47493	0.00639	1.47493	0.00479
	1.47502	0.01437	1.47502	0
	1.4751	0.01316	1.4751	0.01915
	1.47519	0.01435	1.47519	0.01913
	1.47527	0.01394	1.47527	0.01912
	1.47536	0.01075	1.47536	0.00717
	1.47544	0.01074	1.47544	0.00716
	1.47552	0.01233	1.47552	0.00716
	1.47561	0.01272	1.47561	0.01192
	1.47569	0.01231	1.47569	0.01191
	1.47578	0.00833	1.47578	0.00238
	1.47586	0.0123	1.47586	0.00952
	1.47595	0.01348	1.47595	0.00951
	1.47603	0.00911	1.47603	0.00951
	1.47611	0.0095	1.47611	0.00713
	1.4762	0.0091	1.4762	0
	1.47628	0.00949	1.47628	0.01424
	1.47637	0.01186	1.47637	0.01423
	1.47645	0.01304	1.47645	-0.01185
	1.47654	0.01461	1.47654	0.00947
	1.47662	0.00986	1.47662	0.0142
	1.47671	0.01301	1.47671	0.0142
	1.47679	0.01143	1.47679	0.00709
	1.47687	0.00906	1.47687	-0.00236
	1.47696	0.00433	1.47696	0.00472
	1.47705	0.00984	1.47705	0.00472
	1.47713	0.00944	1.47713	0.00236
	1.47721	0.00943	1.47721	0.00707
	1.4773	0.00746	1.4773	0.00707
	1.47738	0.00628	1.47738	0.00707
	1.47747	0.01138	1.47747	-0.00706
	1.47755	0.00823	1.47755	0
	1.47764	0.00901	1.47764	0.0047
	1.47772	0.00862	1.47772	0.0047
	1.47781	0.01409	1.47781	-0.00705
	1.47789	0.01017	1.47789	-0.00704
	1.47797	0.00939	1.47797	-0.00704
	1.47806	0.0086	1.47806	-0.00704
	1.47815	0.01055	1.47815	-0.00234
	1.47823	0.00898	1.47823	0.00469
	1.47831	0.0121	1.47831	0.00468
	1.4784	0.01014	1.4784	0
	1.47848	0.00897	1.47848	0.00702
	1.47857	0.00857	1.47857	0.00701
	1.47865	0.01012	1.47865	0.00467
	1.47874	0.00584	1.47874	0.00934
	1.47882	0.00895	1.47882	0.00933
	1.47891	0.01011	1.47891	0.00233
	1.47899	0.00738	1.47899	0.00233
	1.47908	0.00854	1.47908	-0.01165
	1.47916	0.00776	1.47916	0
	1.47925	0.00892	1.47925	0.00698
	1.47933	0.01008	1.47933	0.00698
	1.47942	0.00852	1.47942	0.00232
	1.4795	0.012	1.4795	0.00232
	1.47959	0.01006	1.47959	0.00464
	1.47967	0.01238	1.47967	0.00464
	1.47976	0.0058	1.47976	0.00232
	1.47984	0.00773	1.47984	0.00464
	1.47993	0.00888	1.47993	0.00463
	1.48001	0.01003	1.48001	-0.00232
	1.4801	0.00848	1.4801	0
	1.48018	0.00925	1.48018	-0.00463
	1.48027	0.01079	1.48027	0.00693
	1.48035	0.01116	1.48035	0.00693
	1.48044	0.01116	1.48044	0.00693
	1.48052	0.01153	1.48052	0.00461
	1.48061	0.01191	1.48061	0.00461
	1.48069	0.01075	1.48069	0.00461
	1.48078	0.00729	1.48078	0
	1.48086	0.01151	1.48086	0.0046
	1.48095	0.01763	1.48095	0.0046
	1.48104	0.01341	1.48104	-0.00919
	1.48112	0.0088	1.48112	0.00689
	1.48121	0.00995	1.48121	0.00689
	1.48129	0.00918	1.48129	0.00229
	1.48138	0.01299	1.48138	-0.00917
	1.48146	0.01031	1.48146	0.00687
	1.48155	0.00572	1.48155	0.00687
	1.48163	0.00648	1.48163	0.00686
	1.48172	0.00915	1.48172	0.00915
	1.4818	0.01181	1.4818	0.00914
	1.48189	0.01446	1.48189	0.00913
	1.48197	0.00723	1.48197	-0.00685
	1.48206	0.00988	1.48206	0.00912
	1.48215	0.00722	1.48215	-0.00456
	1.48223	0.00569	1.48223	-0.00456
	1.48232	0.00835	1.48232	0.00683
	1.4824	0.00948	1.4824	0.00682
	1.48249	0.0053	1.48249	0.00227
	1.48257	0.01363	1.48257	0.00454
	1.48266	0.00757	1.48266	0.00454
	1.48274	0.01021	1.48274	0.00454
	1.48283	0.0102	1.48283	0.00227
	1.48292	0.00415	1.48292	0.00453
	1.483	0.00528	1.483	0.00453
	1.48309	0.00754	1.48309	0.00452
	1.48317	0.00866	1.48317	0.00904
	1.48326	0.01129	1.48326	0.00903
	1.48334	0.01204	1.48334	-0.00451
	1.48343	0.00564	1.48343	0.00451
	1.48352	0.01052	1.48352	0.00451
	1.4836	0.00788	1.4836	0.00901
	1.48369	0.00675	1.48369	0.009
	1.48377	0.00675	1.48377	0
	1.48386	0.003	1.48386	0
	1.48394	0.00973	1.48394	-0.01123
	1.48403	0.00785	1.48403	0.01122
	1.48412	0.01308	1.48412	0.01121
	1.4842	0.01195	1.4842	0.0112
	1.48429	0.01568	1.48429	0.00224
	1.48437	0.01044	1.48437	-0.00448
	1.48446	0.0082	1.48446	0
	1.48455	0.0108	1.48455	0.00447
	1.48463	0.00744	1.48463	0.00447
	1.48472	0.00707	1.48472	-0.00446
	1.4848	0.00632	1.4848	0
	1.48489	0.01411	1.48489	0
	1.48497	0.00816	1.48497	0.01558
	1.48506	0.00853	1.48506	0.01557
	1.48515	0.00704	1.48515	0.00889
	1.48523	0.01148	1.48523	0.00888
	1.48532	0.00962	1.48532	0.00888
	1.4854	0.01072	1.4854	-0.00222
	1.48549	0.01588	1.48549	0.00665
	1.48558	0.00517	1.48558	0.00664
	1.48566	0.00885	1.48566	0.01549
	1.48575	0.01364	1.48575	0.01548
	1.48584	0.00994	1.48584	0.01326
	1.48592	0.01067	1.48592	0.01104
	1.48601	0.00993	1.48601	0.00662
	1.48609	0.01433	1.48609	-0.00441
	1.48618	0.00698	1.48618	0.00881
	1.48627	0.01137	1.48627	0.01541
	1.48635	0.01136	1.48635	0.02199
	1.48644	0.01319	1.48644	0.02198
	1.48652	0.01244	1.48652	0.0022
	1.48661	0.01646	1.48661	0.00439
	1.4867	0.01316	1.4867	0.0285
	1.48678	0.01497	1.48678	0.02629
	1.48687	0.00985	1.48687	0.00876
	1.48696	0.00693	1.48696	0.01313
	1.48704	0.00838	1.48704	0.01312
	1.48713	0.00837	1.48713	0.00655
	1.48721	0.01273	1.48721	0.01091
	1.4873	0.00872	1.4873	0.01091
	1.48739	0.01308	1.48739	0.0109
	1.48747	0.01125	1.48747	-0.00218
	1.48756	0.01088	1.48756	0.00653
	1.48765	0.01015	1.48765	0.0174
	1.48773	0.0134	1.48773	0.01738
	1.48782	0.01665	1.48782	0
	1.48791	0.01483	1.48791	0.0282
	1.48799	0.01481	1.48799	0.03035
	1.48808	0.01697	1.48808	0.01516
	1.48817	0.01191	1.48817	0.02165
	1.48825	0.01478	1.48825	0.02812
	1.48834	0.01117	1.48834	0.02594
	1.48843	0.00864	1.48843	0.01728
	1.48851	0.01475	1.48851	0.01079
	1.4886	0.01114	1.4886	0.0151
	1.48868	0.01077	1.48868	0.01508
	1.48877	0.01328	1.48877	0.00861
	1.48886	0.00789	1.48886	0.00861
	1.48895	0.01362	1.48895	0.00645
	1.48903	0.01182	1.48903	0.00645
	1.48912	0.01288	1.48912	0.00215
	1.4892	0.0143	1.4892	0.01287
	1.48929	0.01251	1.48929	0.01286
	1.48938	0.01	1.48938	0.01285
	1.48947	0.0132	1.48947	0.01284
	1.48955	0.01248	1.48955	0.01497
	1.48964	0.01354	1.48964	0.01924
	1.48973	0.01032	1.48973	0.0235
	1.48981	0.01352	1.48981	0.02135
	1.4899	0.0096	1.4899	0.01706
	1.48999	0.0103	1.48999	0.01279
	1.49007	0.01775	1.49007	0.01065
	1.49016	0.01135	1.49016	0.01064
	1.49025	0.0078	1.49025	0
	1.49033	0.01417	1.49033	0.00425
	1.49042	0.01274	1.49042	0.01274
	1.49051	0.01344	1.49051	0.01273
	1.49059	0.01273	1.49059	0.01273
	1.49068	0.01943	1.49068	0.01272
	1.49077	0.01624	1.49077	0.01271
	1.49086	0.01587	1.49086	0.00847
	1.49094	0.00811	1.49094	0.0148
	1.49103	0.01162	1.49103	0.01479
	1.49112	0.01373	1.49112	0.00845
	1.4912	0.0102	1.4912	0.01899
	1.49129	0.01265	1.49129	0.01898
	1.49138	0.01124	1.49138	0.01054
	1.49147	0.0158	1.49147	0.01053
	1.49155	0.00982	1.49155	0.01052
	1.49164	0.01157	1.49164	-0.00841
	1.49173	0.01156	1.49173	0.00631
	1.49181	0.0147	1.49181	0.0063
	1.4919	0.01259	1.4919	0.01049
	1.49199	0.01189	1.49199	0.01049
	1.49208	0.00873	1.49208	0.0021
	1.49216	0.01501	1.49216	0.00838
	1.49225	0.00872	1.49225	0.01675
	1.49234	0.01151	1.49234	0.01673
	1.49242	0.01185	1.49242	0.01254
	1.49251	0.01358	1.49251	0.01045
	1.4926	0.01044	1.4926	0.01461
	1.49269	0.01078	1.49269	0.0146
	1.49277	0.01112	1.49277	0.01251
	1.49286	0.01146	1.49286	0.01042
	1.49295	0.01249	1.49295	0.01457
	1.49304	0.0111	1.49304	0.01457
	1.49312	0.00797	1.49312	0.00416
	1.49321	0.01039	1.49321	0.01039
	1.4933	0.01384	1.4933	0.01038
	1.49339	0.0128	1.49339	0.0083
	1.49347	0.01417	1.49347	0.0083
	1.49356	0.01105	1.49356	0.00622
	1.49365	0.01346	1.49365	0.01657
	1.49374	0.01104	1.49374	0.01656
	1.49382	0.01241	1.49382	0.01241
	1.49391	0.01688	1.49391	0.0124
	1.494	0.0093	1.494	0.01239
	1.49409	0.01617	1.49409	0.00413
	1.49417	0.00825	1.49417	0.00413
	1.49426	0.01031	1.49426	0.00412
	1.49435	0.01168	1.49435	0.00824
	1.49444	0.00824	1.49444	0.01235
	1.49452	0.00995	1.49452	0.01235
	1.49461	0.01097	1.49461	0.01234
	1.4947	0.00891	1.4947	0.00617
	1.49479	0.01095	1.49479	0.01438
	1.49488	0.01026	1.49488	0.01437
	1.49496	0.01299	1.49496	0.00615
	1.49505	0.01196	1.49505	0.01435
	1.49514	0.01024	1.49514	0.01434
	1.49522	0.01092	1.49522	0.01433
	1.49531	0.01159	1.49531	0
	1.4954	0.01261	1.4954	0.00613
	1.49549	0.01158	1.49549	0.00817
	1.49558	0.01532	1.49558	0.00817
	1.49566	0.01258	1.49566	-0.00204
	1.49575	0.01258	1.49575	0.00408
	1.49584	0.01393	1.49584	0.01223
	1.49593	0.01494	1.49593	0.01222
	1.49602	0.01628	1.49602	0
	1.4961	0.01017	1.4961	0.01221
	1.49619	0.01118	1.49619	0.0122
	1.49628	0.01287	1.49628	0.00609
	1.49637	0.01218	1.49637	0.01218
	1.49646	0.01589	1.49646	0.01217
	1.49654	0.01115	1.49654	0.01217
	1.49663	0.00811	1.49663	0.00608
	1.49672	0.01688	1.49672	0.01013
	1.49681	0.0118	1.49681	0.01619
	1.4969	0.01213	1.4969	0.01618
	1.49699	0.01718	1.49699	0.01213
	1.49707	0.01414	1.49707	0.00808
	1.49716	0.02018	1.49716	0.00807
	1.49725	0.01143	1.49725	0.00807
	1.49734	0.01545	1.49734	0.00403
	1.49742	0.01578	1.49742	0.00403
	1.49751	0.01275	1.49751	0
	1.4976	0.01274	1.4976	0
	1.49769	0.01575	1.49769	0.00402
	1.49778	0.01172	1.49778	0.00402
	1.49787	0.01405	1.49787	0.01004
	1.49795	0.01338	1.49795	0.01003
	1.49804	0.01337	1.49804	0.02206
	1.49813	0.00968	1.49813	0.02004
	1.49822	0.01268	1.49822	0.01001
	1.49831	0.01401	1.49831	0.01
	1.4984	0.01433	1.4984	0.004
	1.49848	0.01266	1.49848	0.00599
	1.49857	0.00998	1.49857	0.00599
	1.49866	0.01297	1.49866	0.00599
	1.49875	0.01728	1.49875	0.00399
	1.49884	0.00963	1.49884	0.01196
	1.49893	0.01659	1.49893	0.01195
	1.49901	0.01725	1.49901	0.00796
	1.4991	0.01889	1.4991	0.01392
	1.49919	0.01391	1.49919	0.01391
	1.49928	0.01754	1.49928	0.01192
	1.49937	0.01786	1.49937	0.01984
	1.49946	0.01719	1.49946	0.01983
	1.49955	0.01552	1.49955	0.01189
	1.49963	0.01584	1.49963	0.00594
	1.49972	0.01418	1.49972	0.02573
	1.49981	0.02109	1.49981	0.02571
	1.4999	0.01581	1.4999	0.02371
	1.49999	0.01711	1.49999	0.00987
	1.50008	0.01644	1.50008	0.01579
	1.50017	0.01906	1.50017	0.01578
	1.50025	0.01412	1.50025	0.01576
	1.50034	0.0128	1.50034	0.01575
	1.50043	0.01541	1.50043	0.01377
	1.50052	0.01868	1.50052	0.01377
	1.50061	0.01539	1.50061	0.0059
	1.5007	0.01702	1.5007	0.01767
	1.50079	0.01995	1.50079	0.01766
	1.50088	0.01536	1.50088	0.0098
	1.50096	0.01829	1.50096	0.02156
	1.50105	0.02187	1.50105	0.02154
	1.50114	0.01826	1.50114	0.01957
	1.50123	0.01858	1.50123	0.02151
	1.50132	0.01726	1.50132	0.02149
	1.50141	0.0192	1.50141	0.02929
	1.5015	0.02049	1.5015	0.02927
	1.50159	0.01625	1.50159	0.02535
	1.50168	0.01721	1.50168	0.01949
	1.50176	0.01428	1.50176	0.01168
	1.50185	0.02043	1.50185	0.01362
	1.50194	0.02593	1.50194	0.01556
	1.50203	0.01619	1.50203	0.01555
	1.50212	0.01812	1.50212	0.00777
	1.50221	0.01908	1.50221	0.01746
	1.5023	0.02004	1.5023	0.01745
	1.50239	0.01873	1.50239	0.00581
	1.50248	0.01743	1.50248	0.01162
	1.50257	0.01871	1.50257	0.01935
	1.50265	0.01869	1.50265	0.01934
	1.50274	0.01965	1.50274	0.01546
	1.50283	0.02092	1.50283	0.01545
	1.50292	0.02091	1.50292	0.01544
	1.50301	0.02057	1.50301	0.01157
	1.5031	0.01735	1.5031	0.00771
	1.50319	0.0183	1.50319	0.01541
	1.50328	0.017	1.50328	0.01732
	1.50337	0.02308	1.50337	0.01731
	1.50346	0.01858	1.50346	0.0173
	1.50355	0.01921	1.50355	0.01729
	1.50364	0.01888	1.50364	0.02304
	1.50372	0.02014	1.50372	0.02302
	1.50381	0.01917	1.50381	0.02301
	1.5039	0.01884	1.5039	0.02299
	1.50399	0.01979	1.50399	0.01723
	1.50408	0.02456	1.50408	0.02105
	1.50417	0.01944	1.50417	0.02103
	1.50426	0.01879	1.50426	0.02102
	1.50435	0.01942	1.50435	0.01528
	1.50444	0.01718	1.50444	0.01718
	1.50453	0.01748	1.50453	0.01717
	1.50462	0.01906	1.50462	0.02097
	1.50471	0.0254	1.50471	0.02095
	1.5048	0.0184	1.5048	0.02094
	1.50489	0.01871	1.50489	0.01522
	1.50497	0.02282	1.50497	0.01521
	1.50506	0.02153	1.50506	0.0209
	1.50515	0.02405	1.50515	0.02279
	1.50524	0.02088	1.50524	0.02467
	1.50533	0.01928	1.50533	0.02466
	1.50542	0.02022	1.50542	0.02085
	1.50551	0.0202	1.50551	0.02462
	1.5056	0.02051	1.5056	0.02461
	1.50569	0.01797	1.50569	0.01892
	1.50578	0.02363	1.50578	0.02269
	1.50587	0.02362	1.50587	0.02834
	1.50596	0.02172	1.50596	0.02833
	1.50605	0.02202	1.50605	0.01699
	1.50614	0.022	1.50614	0.02075
	1.50623	0.02011	1.50623	0.02073
	1.50632	0.02104	1.50632	0.02072
	1.50641	0.02134	1.50641	0.01694
	1.5065	0.02289	1.5065	0.02634
	1.50659	0.02382	1.50659	0.02633
	1.50668	0.01848	1.50668	0.02067
	1.50677	0.03005	1.50677	0.0169
	1.50686	0.02002	1.50686	0.01877
	1.50695	0.02251	1.50695	0.01876
	1.50704	0.02375	1.50704	0.0225
	1.50713	0.02342	1.50713	0.02248
	1.50722	0.02216	1.50722	0.02809
	1.50731	0.02277	1.50731	0.02807
	1.5074	0.02525	1.5074	0.01496
	1.50749	0.02087	1.50749	0.01869
	1.50758	0.02429	1.50758	0.02055
	1.50767	0.02458	1.50767	0.02054
	1.50776	0.02768	1.50776	0.01306
	1.50785	0.02891	1.50785	0.02984
	1.50794	0.02858	1.50794	0.02982
	1.50803	0.0267	1.50803	0.02422
	1.50812	0.02824	1.50812	0.02979
	1.50821	0.03008	1.50821	0.03163
	1.5083	0.03037	1.5083	0.03161
	1.50839	0.03129	1.50839	0.0223
	1.50848	0.03251	1.50848	0.04086
	1.50857	0.03218	1.50857	0.04084
	1.50866	0.0368	1.50866	0.04082
	1.50875	0.02689	1.50875	0.03338
	1.50884	0.03521	1.50884	0.04633
	1.50893	0.03303	1.50893	0.04445
	1.50902	0.03425	1.50902	0.03517
	1.50911	0.03762	1.50911	0.0481
	1.5092	0.03483	1.5092	0.04993
	1.50929	0.03142	1.50929	0.04805
	1.50938	0.04094	1.50938	0.04433
	1.50947	0.03815	1.50947	0.048
	1.50956	0.03659	1.50956	0.04797
	1.50965	0.0335	1.50965	0.05532
	1.50974	0.04208	1.50974	0.0516
	1.50983	0.0393	1.50983	0.04605
	1.50992	0.04111	1.50992	0.05339
	1.51001	0.0414	1.51001	0.04968
	1.5101	0.04413	1.5101	0.04965
	1.51019	0.03829	1.51019	0.04595
	1.51028	0.03613	1.51028	0.0496
	1.51037	0.0407	1.51037	0.04957
	1.51046	0.04006	1.51046	0.05321
	1.51055	0.04493	1.51055	0.06235
	1.51064	0.0391	1.51064	0.06232
	1.51073	0.0519	1.51073	0.05496
	1.51083	0.04455	1.51083	0.06774
	1.51092	0.04636	1.51092	0.07319
	1.51101	0.04664	1.51101	0.05852
	1.5111	0.04752	1.5111	0.06032
	1.51119	0.04384	1.51119	0.06029
	1.51128	0.04626	1.51128	0.06573
	1.51137	0.04684	1.51137	0.0657
	1.51146	0.05259	1.51146	0.08207
	1.51155	0.0477	1.51155	0.07656
	1.51164	0.05466	1.51164	0.0747
	1.51173	0.05463	1.51173	0.05645
	1.51182	0.05399	1.51182	0.06734
	1.51191	0.05093	1.51191	0.0673
	1.512	0.05302	1.512	0.07817
	1.51209	0.06117	1.51209	0.07631
	1.51218	0.05811	1.51218	0.07627
	1.51228	0.05808	1.51228	0.06897
	1.51237	0.06138	1.51237	0.07075
	1.51246	0.05439	1.51246	0.07071
	1.51255	0.06765	1.51255	0.09604
	1.51264	0.06822	1.51264	0.09418
	1.51273	0.06517	1.51273	0.09413
	1.51282	0.07056	1.51282	0.09589
	1.51291	0.07625	1.51291	0.08318
	1.513	0.08133	1.513	0.09036
	1.51309	0.0855	1.51309	0.09754
	1.51318	0.09298	1.51318	0.1011
	1.51327	0.08902	1.51327	0.10105
	1.51336	0.09919	1.51336	0.11181
	1.51345	0.10154	1.51345	0.12077
	1.51355	0.10599	1.51355	0.13692
	1.51364	0.10864	1.51364	0.14945
	1.51373	0.11728	1.51373	0.13138
	1.51382	0.12052	1.51382	0.13671
	1.51391	0.12735	1.51391	0.15102
	1.514	0.13477	1.514	0.14915
	1.51409	0.14638	1.51409	0.15626
	1.51418	0.15019	1.51418	0.20285
	1.51428	0.16537	1.51428	0.19736
	1.51437	0.18202	1.51437	0.2421
	1.51446	0.17865	1.51446	0.27424
	1.51455	0.20842	1.51455	0.3386
	1.51464	0.20772	1.51464	0.41544
	1.51473	0.22522	1.51473	0.44387
	1.51482	0.23495	1.51482	0.47228
	1.51491	0.25093	1.51491	0.45597
	1.515	0.25975	1.515	0.44503
	1.5151	0.26439	1.5151	0.45553
	1.51519	0.27557	1.51519	0.44818
	1.51528	0.27485	1.51528	0.39621
	1.51537	0.28959	1.51537	0.42458
	1.51546	0.29422	1.51546	0.44222
	1.51555	0.3131	1.51555	0.47588
	1.51564	0.32246	1.51564	0.56475
	1.51573	0.33805	1.51573	0.68559
	1.51583	0.35065	1.51583	0.86329
	1.51592	0.35436	1.51592	1.00525
	1.51601	0.35065	1.51601	1.14533
	1.5161	0.34725	1.5161	1.15196
	1.51619	0.32578	1.51619	1.1035
	1.51628	0.3218	1.51628	1.06575
	1.51637	0.31723	1.51637	0.93038
	1.51647	0.31799	1.51647	0.84482
	1.51656	0.33117	1.51656	0.72562
	1.51665	0.30681	1.51665	0.68632
	1.51674	0.33564	1.51674	0.57969
	1.51683	0.34201	1.51683	0.5972
	1.51692	0.32949	1.51692	0.68909
	1.51702	0.34058	1.51702	0.82696
	1.51711	0.34193	1.51711	1.08156
	1.5172	0.33798	1.5172	1.40676
	1.51729	0.31457	1.51729	1.59731
	1.51738	0.3009	1.51738	1.77358
	1.51747	0.2622	1.51747	1.63686
	1.51757	0.24709	1.51757	1.43132
	1.51766	0.2426	1.51766	1.12525
	1.51775	0.24046	1.51775	0.96771
	1.51784	0.23802	1.51784	0.73437
	1.51793	0.23471	1.51793	0.57884
	1.51802	0.23816	1.51802	0.50985
	1.51812	0.25161	1.51812	0.41445
	1.51821	0.25623	1.51821	0.44782
	1.5183	0.25351	1.5183	0.47235
	1.51839	0.26694	1.51839	0.54445
	1.51848	0.26245	1.51848	0.66934
	1.51857	0.25856	1.51857	0.75542
	1.51867	0.23325	1.51867	0.71646
	1.51876	0.21763	1.51876	0.63705
	1.51885	0.22343	1.51885	0.51371
	1.51894	0.20783	1.51894	0.49949
	1.51903	0.21773	1.51903	0.46769
	1.51913	0.2159	1.51913	0.4236
	1.51922	0.20764	1.51922	0.36373
	1.51931	0.20465	1.51931	0.38822
	1.5194	0.19142	1.5194	0.39688
	1.51949	0.19809	1.51949	0.36692
	1.51959	0.20008	1.51959	0.39138
	1.51968	0.21815	1.51968	0.38073
	1.51977	0.23124	1.51977	0.47533
	1.51986	0.23263	1.51986	0.56111
	1.51995	0.23285	1.51995	0.73273
	1.52005	0.22781	1.52005	0.98133
	1.52014	0.20497	1.52014	1.19125
	1.52023	0.18885	1.52023	1.2767
	1.52032	0.17216	1.52032	1.10998
	1.52041	0.16394	1.52041	0.92935
	1.52051	0.15309	1.52051	0.74884
	1.5206	0.14226	1.5206	0.60518
	1.52069	0.13667	1.52069	0.40915
	1.52078	0.14857	1.52078	0.33036
	1.52088	0.13629	1.52088	0.24463
	1.52097	0.13712	1.52097	0.18515
	1.52106	0.13678	1.52106	0.1589
	1.52115	0.14779	1.52115	0.17281
	1.52124	0.15704	1.52124	0.17275
	1.52134	0.16513	1.52134	0.21106
	1.52143	0.17146	1.52143	0.26155
	1.52152	0.18302	1.52152	0.41484
	1.52161	0.17859	1.52161	0.55408
	1.52171	0.17185	1.52171	0.69843
	1.5218	0.15321	1.5218	0.7504
	1.52189	0.14561	1.52189	0.68223
	1.52198	0.13222	1.52198	0.5915
	1.52208	0.11564	1.52208	0.51127
	1.52217	0.11241	1.52217	0.37548
	1.52226	0.10107	1.52226	0.28323
	1.52235	0.09813	1.52235	0.198
	1.52245	0.10301	1.52245	0.15278
	1.52254	0.08937	1.52254	0.1128
	1.52263	0.0876	1.52263	0.09541
	1.52272	0.09161	1.52272	0.06589
	1.52282	0.09619	1.52282	0.07106
	1.52291	0.10192	1.52291	0.10394
	1.523	0.10909	1.523	0.10389
	1.52309	0.11538	1.52309	0.12808
	1.52319	0.11418	1.52319	0.19202
	1.52328	0.10519	1.52328	0.22479
	1.52337	0.11148	1.52337	0.22814
	1.52346	0.09789	1.52346	0.22803
	1.52356	0.10532	1.52356	0.19683
	1.52365	0.08629	1.52365	0.14324
	1.52374	0.08337	1.52374	0.12419
	1.52383	0.07643	1.52383	0.11551
	1.52393	0.07323	1.52393	0.09133
	1.52402	0.06918	1.52402	0.05511
	1.52411	0.06111	1.52411	0.05336
	1.52421	0.05849	1.52421	0.04989
	1.5243	0.06448	1.5243	0.03611
	1.52439	0.06502	1.52439	0.02578
	1.52448	0.06384	1.52448	0.02576
	1.52458	0.0638	1.52458	0.02403
	1.52467	0.06205	1.52467	0.03774
	1.52476	0.06459	1.52476	0.03772
	1.52486	0.06512	1.52486	0.06169
	1.52495	0.06708	1.52495	0.06166
	1.52504	0.07217	1.52504	0.04964
	1.52514	0.06643	1.52514	0.04448
	1.52523	0.05984	1.52523	0.02564
	1.52532	0.06293	1.52532	0.02563
	1.52541	0.05976	1.52541	0.02561
	1.52551	0.05404	1.52551	0.02048
	1.5256	0.05201	1.5256	0.02046
	1.52569	0.04715	1.52569	0.00682
	1.52579	0.04173	1.52579	0.00511
	1.52588	0.04142	1.52588	0.00511
	1.52597	0.03997	1.52597	0.0017
	1.52606	0.04051	1.52606	0.0034
	1.52616	0.03907	1.52616	0.0034
	1.52625	0.03904	1.52625	-0.0034
	1.52634	0.04524	1.52634	0.00339
	1.52644	0.03927	1.52644	0.00339
	1.52653	0.04631	1.52653	0.00847
	1.52662	0.04289	1.52662	0.00846
	1.52672	0.03835	1.52672	0.01015
	1.52681	0.03607	1.52681	0.01352
	1.5269	0.0352	1.5269	0.01351
	1.527	0.0363	1.527	0.01351
	1.52709	0.0329	1.52709	0.0135
	1.52718	0.03175	1.52718	0.00674
	1.52728	0.02864	1.52728	-0.00337
	1.52737	0.02553	1.52737	-0.00337
	1.52746	0.02803	1.52746	0.00168
	1.52756	0.02773	1.52756	-0.00168
	1.52765	0.02715	1.52765	-0.00168
	1.52774	0.02294	1.52774	-0.00671
	1.52784	0.02879	1.52784	-0.00671
	1.52793	0.02821	1.52793	0
	1.52802	0.02428	1.52802	0.00167
	1.52812	0.02649	1.52812	0.00167
	1.52821	0.0262	1.52821	-0.00167
	1.5283	0.02395	1.5283	-0.00167
	1.5284	0.0231	1.5284	-0.00167
	1.52849	0.02502	1.52849	0.005
	1.52859	0.02056	1.52859	-0.005
	1.52868	0.0211	1.52868	-0.005
	1.52877	0.01942	1.52877	-0.00499
	1.52887	0.0183	1.52887	0.00333
	1.52896	0.01828	1.52896	-0.00665
	1.52905	0.01661	1.52905	-0.00664
	1.52915	0.01991	1.52915	0.00332
	1.52924	0.01603	1.52924	-0.00166
	1.52933	0.01878	1.52933	-0.00166
	1.52943	0.01904	1.52943	-0.00166
	1.52952	0.01379	1.52952	0.00165
	1.52962	0.01653	1.52962	-0.00661
	1.52971	0.01404	1.52971	0
	1.5298	0.01651	1.5298	0
	1.5299	0.01567	1.5299	-0.0033
	1.52999	0.01704	1.52999	-0.0033
	1.53009	0.014	1.53009	-0.00329
	1.53018	0.01207	1.53018	0
	1.53027	0.01152	1.53027	-0.00987
	1.53037	0.00849	1.53037	-0.00986
	1.53046	0.00958	1.53046	0.00329
	1.53055	0.01259	1.53055	-0.00164
	1.53065	0.0134	1.53065	-0.0082
	1.53074	0.01284	1.53074	-0.00984
	1.53084	0.01256	1.53084	-0.00983
	1.53093	0.01146	1.53093	-0.00164
	1.53102	0.009	1.53102	0
	1.53112	0.01199	1.53112	-0.00164
	1.53121	0.00763	1.53121	-0.00654
	1.53131	0.01061	1.53131	-0.00653
	1.5314	0.01115	1.5314	-0.0049
	1.53149	0.00625	1.53149	-0.00489
	1.53159	0.01005	1.53159	-0.00163
	1.53168	0.00896	1.53168	0
	1.53178	0.00705	1.53178	0
	1.53187	0.00868	1.53187	-0.00813
	1.53196	0.01084	1.53196	0.00488
	1.53206	0.00704	1.53206	-0.00162
	1.53215	0.00677	1.53215	-0.00162
	1.53225	0.00703	1.53225	-0.00162
	1.53234	0.01163	1.53234	0.00487
	1.53243	0.00784	1.53243	-0.00162
	1.53253	0.00972	1.53253	-0.00162
	1.53262	0.00702	1.53262	-0.00162
	1.53272	0.00836	1.53272	0.00486
	1.53281	0.00809	1.53281	-0.00485
	1.53291	0.01213	1.53291	0
	1.533	0.00539	1.533	0
	1.5331	0.00781	1.5331	-0.00162
	1.53319	0.00646	1.53319	-0.00484
	1.53328	0.00807	1.53328	-0.00807
	1.53338	0.00618	1.53338	-0.01129
	1.53347	0.00349	1.53347	-0.01128
	1.53357	0.00644	1.53357	-0.00161
	1.53366	0.00939	1.53366	-0.00161
	1.53376	0.00805	1.53376	0
	1.53385	0.00563	1.53385	-0.00483
	1.53395	0.00777	1.53395	-0.00482
	1.53404	0.00723	1.53404	-0.00482
	1.53413	0.01017	1.53413	-0.00161
	1.53423	0.0099	1.53423	-0.00321
	1.53432	0.00589	1.53432	-0.00321
	1.53442	0.00856	1.53442	-0.00321
	1.53451	0.00508	1.53451	0.00641
	1.53461	0.00508	1.53461	-0.00321
	1.5347	0.00561	1.5347	-0.01282
	1.5348	0.00908	1.5348	-0.01281
	1.53489	0.0048	1.53489	-0.01281
	1.53498	0.00747	1.53498	-0.0064
	1.53508	0.0072	1.53508	-0.0096
	1.53517	0.0032	1.53517	-0.00959
	1.53527	0.00107	1.53527	0.0016
	1.53536	0.00373	1.53536	-0.0016
	1.53546	0.00719	1.53546	-0.0016
	1.53555	0.00532	1.53555	-0.00319
	1.53565	0.00798	1.53565	-0.00319
	1.53574	0.00798	1.53574	-0.00319
	1.53584	0.00425	1.53584	0
	1.53593	0.00531	1.53593	-0.00159
	1.53603	0.00425	1.53603	-0.00319
	1.53612	0.00451	1.53612	-0.00319
	1.53622	0.00584	1.53622	-0.00159
	1.53631	0.0077	1.53631	-0.00637
	1.53641	0.00716	1.53641	-0.00637
	1.5365	0.00716	1.5365	-0.00477
	1.5366	0.00345	1.5366	-0.00159
	1.53669	0.00663	1.53669	-0.00159
	1.53679	0.00556	1.53679	0.00477
	1.53688	0.00583	1.53688	-0.00795
	1.53698	0.00927	1.53698	0.00159
	1.53707	0.00397	1.53707	-0.00476
	1.53717	0.00503	1.53717	-0.00476
	1.53726	0.00529	1.53726	-0.00476
	1.53736	0.00502	1.53736	0.00317
	1.53745	0.00529	1.53745	-0.01269
	1.53755	0.00449	1.53755	0.00634
	1.53764	0.00661	1.53764	-0.01268
	1.53774	0.0066	1.53774	0.00158
	1.53783	0.0066	1.53783	-0.00475
	1.53793	0.00634	1.53793	-0.00475
	1.53802	0.00792	1.53802	-0.00633
	1.53812	0.00633	1.53812	-0.00633
	1.53821	0.00554	1.53821	-0.00317
	1.53831	0.00316	1.53831	-0.00949
	1.5384	0.01055	1.5384	-0.00949
	1.5385	0.00316	1.5385	-0.00633
	1.53859	0.00527	1.53859	-0.00316
	1.53869	0.00369	1.53869	0
	1.53878	0.00421	1.53878	-0.00474
	1.53888	0.0079	1.53888	-0.00474
	1.53897	0.00737	1.53897	-0.00947
	1.53907	0.00474	1.53907	-0.00947
	1.53916	0.00473	1.53916	-0.00947
	1.53926	0.00657	1.53926	-0.00158
	1.53936	0.00631	1.53936	-0.00315
	1.53945	0.00394	1.53945	-0.00315
	1.53955	0.00841	1.53955	0.00473
	1.53964	0.00709	1.53964	-0.01261
	1.53974	0.0042	1.53974	0.00158
	1.53983	0.00656	1.53983	-0.00473
	1.53993	0.00577	1.53993	-0.0063
	1.54003	0.00367	1.54003	-0.0063
	1.54012	0.00813	1.54012	-0.00787
	1.54021	0.00577	1.54021	-0.00787
	1.54031	0.00786	1.54031	0.00157
	1.54041	0.00812	1.54041	-0.00314
	1.5405	0.00655	1.5405	-0.00314
	1.5406	0.00759	1.5406	-0.00314
	1.54069	0.00445	1.54069	-0.00157
	1.54079	0.00288	1.54079	-0.00628
	1.54088	0.00602	1.54088	-0.00628
	1.54098	0.00549	1.54098	-0.00314
	1.54108	0.00732	1.54108	-0.00314
	1.54117	0.0081	1.54117	-0.00314
	1.54127	0.0081	1.54127	-0.00627
	1.54136	0.00757	1.54136	-0.00627
	1.54146	0.0047	1.54146	-0.00313
	1.54156	0.00992	1.54156	-0.0047
	1.54165	0.00548	1.54165	-0.0047
	1.54175	0.00652	1.54175	-0.00469
	1.54184	0.00756	1.54184	0.00156
	1.54194	0.00678	1.54194	-0.00313
	1.54203	0.0073	1.54203	-0.00469
	1.54213	0.00964	1.54213	-0.00469
	1.54223	0.00677	1.54223	-0.00312
	1.54232	0.00703	1.54232	-0.01093
	1.54242	0.00833	1.54242	-0.01093
	1.54251	0.0065	1.54251	0
	1.54261	0.00858	1.54261	-0.00468
	1.54271	0.00572	1.54271	-0.00468
	1.5428	0.00597	1.5428	-0.00156
	1.5429	0.00857	1.5429	-0.00623
	1.54299	0.00363	1.54299	-0.00623
	1.54309	0.00285	1.54309	-0.00156
	1.54319	0.00597	1.54319	0
	1.54328	0.00156	1.54328	-0.00311
	1.54338	0.00622	1.54338	-0.00311
	1.54347	0.00596	1.54347	-0.00311
	1.54357	0.00544	1.54357	-0.00311
	1.54367	0.00854	1.54367	0.00311
	1.54376	0.00647	1.54376	-0.00311
	1.54386	0.00543	1.54386	-0.0031
	1.54395	0.00827	1.54395	-0.0031
	1.54405	0.00569	1.54405	-0.0031
	1.54415	0.01214	1.54415	-0.00155
	1.54424	0.0031	1.54424	0.00465
	1.54434	0.00542	1.54434	-0.0062
	1.54444	0.00619	1.54444	-0.00619
	1.54453	0.00722	1.54453	0.01548
	1.54463	0.00593	1.54463	0.01547
	1.54472	0.00722	1.54472	-0.01701
	1.54482	0.00953	1.54482	0.00155
	1.54492	0.00541	1.54492	-0.01236
	1.54501	0.00669	1.54501	0.00154
	1.54511	0.00978	1.54511	-0.00154
	1.54521	0.00232	1.54521	-0.00154
	1.5453	0.00411	1.5453	-0.00617
	1.5454	0.0072	1.5454	-0.00617
	1.54549	0.00642	1.54549	-0.00462
	1.54559	0.00411	1.54559	-0.00462
	1.54569	0.00334	1.54569	-0.00154
	1.54578	0.00513	1.54578	-0.0077
	1.54588	0.00821	1.54588	-0.0077
	1.54598	0.00846	1.54598	-0.00615
	1.54607	0.00897	1.54607	-0.00308
	1.54617	0.00666	1.54617	-0.00307
	1.54627	0.00487	1.54627	0.00615
	1.54636	0.00819	1.54636	-0.00154
	1.54646	0.00665	1.54646	-0.00154
	1.54656	0.00742	1.54656	0.00307
	1.54665	0.00588	1.54665	-0.00307
	1.54675	0.00818	1.54675	0
	1.54685	0.00485	1.54685	-0.0092
	1.54694	0.00843	1.54694	0
	1.54704	0.00792	1.54704	0
	1.54714	0.00842	1.54714	-0.00459
	1.54723	0.00765	1.54723	-0.00459
	1.54733	0.00714	1.54733	-0.00612
	1.54743	0.00688	1.54743	-0.00612
	1.54752	0.00357	1.54752	-0.00153
	1.54762	0.0079	1.54762	0.00306
	1.54772	0.00815	1.54772	0.00306
	1.54781	0.00738	1.54781	0.00153
	1.54791	0.00814	1.54791	-0.00153
	1.54801	0.00611	1.54801	-0.00305
	1.54811	0.0061	1.54811	-0.00305
	1.5482	0.00941	1.5482	-0.00305
	1.5483	0.0028	1.5483	0
	1.5484	0.00533	1.5484	-0.00152
	1.54849	0.00686	1.54849	0
	1.54859	0.00558	1.54859	-0.00457
	1.54869	0.00888	1.54869	-0.00457
	1.54878	0.0071	1.54878	-0.00457
	1.54888	0.00254	1.54888	0
	1.54898	0.00989	1.54898	-0.00152
	1.54907	0.00988	1.54907	-0.00152
	1.54917	0.00887	1.54917	-0.00304
	1.54927	0.00785	1.54927	-0.00456
	1.54936	0.00835	1.54936	-0.00456
	1.54946	0.00607	1.54946	0.00152
	1.54956	0.00506	1.54956	-0.00455
	1.54966	0.00506	1.54966	-0.00455
	1.54975	0.00809	1.54975	-0.00152
	1.54985	0.00859	1.54985	0
	1.54995	0.0096	1.54995	0
	1.55005	0.00455	1.55005	0.00152
	1.55014	0.00656	1.55014	0.00151
	1.55024	0.01161	1.55024	-0.00606
	1.55034	0.00959	1.55034	0
	1.55043	0.00605	1.55043	-0.00151
	1.55053	0.00857	1.55053	0.00454
	1.55063	0.00781	1.55063	-0.00454
	1.55073	0.00806	1.55073	-0.00453
	1.55082	0.00806	1.55082	0
	1.55092	0.0073	1.55092	-0.00755
	1.55102	0.00805	1.55102	0.00151
	1.55112	0.00352	1.55112	0.00151
	1.55121	0.01107	1.55121	-0.00755
	1.55131	0.00679	1.55131	0
	1.55141	0.00628	1.55141	0
	1.55151	0.00779	1.55151	0
	1.5516	0.00754	1.5516	-0.00754
	1.5517	0.00829	1.5517	-0.00753
	1.5518	0.00703	1.5518	-0.00603
	1.5519	0.00778	1.5519	0.00301
	1.55199	0.00527	1.55199	-0.00753
	1.55209	0.00978	1.55209	0.00452
	1.55219	0.00828	1.55219	-0.0015
	1.55229	0.00627	1.55229	0.00301
	1.55238	0.00802	1.55238	-0.00752
	1.55248	0.00852	1.55248	-0.00752
	1.55258	0.00852	1.55258	-0.00751
	1.55268	0.00901	1.55268	-0.00451
	1.55277	0.00951	1.55277	0
	1.55287	0.00601	1.55287	0
	1.55297	0.01151	1.55297	-0.0015
	1.55307	0.00775	1.55307	-0.0015
	1.55317	0.0065	1.55317	-0.0015
	1.55326	0.008	1.55326	0
	1.55336	0.00925	1.55336	0
	1.55346	0.00749	1.55346	-0.003
	1.55356	0.00774	1.55356	-0.003
	1.55365	0.00874	1.55365	-0.003
	1.55375	0.00874	1.55375	-0.00299
	1.55385	0.00923	1.55385	-0.00299
	1.55395	0.00649	1.55395	-0.0015
	1.55404	0.00673	1.55404	0.0015
	1.55414	0.00623	1.55414	-0.00449
	1.55424	0.00673	1.55424	-0.00449
	1.55434	0.00822	1.55434	0.00149
	1.55444	0.00797	1.55444	-0.00149
	1.55453	0.00847	1.55453	0
	1.55463	0.00747	1.55463	0
	1.55473	0.00747	1.55473	0
	1.55483	0.00622	1.55483	-0.00597
	1.55493	0.00721	1.55493	-0.00597
	1.55503	0.00721	1.55503	-0.00149
	1.55512	0.00721	1.55512	-0.00298
	1.55522	0.00572	1.55522	-0.00298
	1.55532	0.00497	1.55532	-0.00298
	1.55542	0.00745	1.55542	0
	1.55552	0.00794	1.55552	-0.00298
	1.55561	0.00894	1.55561	-0.00596
	1.55571	0.00868	1.55571	-0.00596
	1.55581	0.00992	1.55581	-0.00595
	1.55591	0.00546	1.55591	0
	1.55601	0.00793	1.55601	0
	1.5561	0.00446	1.5561	0
	1.5562	0.00471	1.5562	-0.00149
	1.5563	0.00867	1.5563	-0.00149
	1.5564	0.00768	1.5564	-0.00149
	1.5565	0.00891	1.5565	0
	1.5566	0.00346	1.5566	-0.00445
	1.55669	0.00619	1.55669	0
	1.55679	0.00965	1.55679	0
	1.55689	0.00816	1.55689	-0.00742
	1.55699	0.0084	1.55699	-0.00742
	1.55709	0.0084	1.55709	0
	1.55719	0.00815	1.55719	-0.00593
	1.55729	0.00716	1.55729	0
	1.55738	0.00963	1.55738	-0.00296
	1.55748	0.01061	1.55748	0.00148
	1.55758	0.00765	1.55758	-0.00148
	1.55768	0.00543	1.55768	-0.00148
	1.55778	0.0074	1.55778	0
	1.55788	0.0069	1.55788	0
	1.55797	0.0074	1.55797	0
	1.55807	0.00764	1.55807	-0.00148
	1.55817	0.00813	1.55817	-0.00148
	1.55827	0.00838	1.55827	-0.00148
	1.55837	0.00665	1.55837	-0.00148
	1.55847	0.00763	1.55847	0.00295
	1.55857	0.00542	1.55857	0.00295
	1.55866	0.00566	1.55866	-0.00148
	1.55876	0.00886	1.55876	-0.00148
	1.55886	0.00689	1.55886	-0.00443
	1.55896	0.00836	1.55896	-0.00443
	1.55906	0.00565	1.55906	-0.00443
	1.55916	0.00713	1.55916	-0.00147
	1.55926	0.00639	1.55926	-0.00147
	1.55936	0.00762	1.55936	-0.00147
	1.55945	0.00737	1.55945	0
	1.55955	0.00663	1.55955	0
	1.55965	0.00933	1.55965	-0.00147
	1.55975	0.00786	1.55975	-0.00147
	1.55985	0.00712	1.55985	0.00147
	1.55995	0.00663	1.55995	0.00147
	1.56005	0.00712	1.56005	0.00147
	1.56015	0.00638	1.56015	0
	1.56024	0.00908	1.56024	-0.00295
	1.56034	0.00614	1.56034	-0.00295
	1.56044	0.00589	1.56044	-0.00147

## Sheet: Figure 1f
Figure 1 f	MgPc 3 ML (blue)		MgPc 4 ML (dark blue)
	Photon energy (eV)	Plasmon normalized intensity (arb. u.)	Photon energy (eV)	Plasmon normalized intensity (arb. u.)
	1.46758	0.05464	1.46758	0.0298
	1.46767	0.0416	1.46767	0.04843
	1.46775	0.0478	1.46775	0.0447
	1.46783	0.0447	1.46783	0.05587
	1.46791	0.03476	1.46791	0.03725
	1.468	0.04966	1.468	0.05214
	1.46808	0.03786	1.46808	0.01862
	1.46816	0.04034	1.46816	0.02607
	1.46825	0.04158	1.46825	0.0149
	1.46833	0.04096	1.46833	0
	1.46841	0.04096	1.46841	0.04468
	1.4685	0.03842	1.4685	0.00744
	1.46858	0.04455	1.46858	0.0297
	1.46866	0.03398	1.46866	0.03707
	1.46875	0.03085	1.46875	0.02961
	1.46883	0.02957	1.46883	0.03327
	1.46891	0.03322	1.46891	-0.00738
	1.46899	0.02887	1.46899	0.03317
	1.46908	0.03803	1.46908	0.0368
	1.46916	0.02511	1.46916	0.0147
	1.46924	0.02935	1.46924	0.03302
	1.46933	0.02687	1.46933	0.01099
	1.46941	0.02927	1.46941	0.02561
	1.46949	0.0207	1.46949	0.02923
	1.46958	0.04742	1.46958	0.02189
	1.46966	0.02732	1.46966	-0.00729
	1.46974	0.02728	1.46974	0.02546
	1.46983	0.03027	1.46983	-0.00363
	1.46991	0.03022	1.46991	0.03264
	1.46999	0.02354	1.46999	0
	1.47008	0.02531	1.47008	0.01085
	1.47016	0.02347	1.47016	0
	1.47024	0.02284	1.47024	0.01803
	1.47033	0.0222	1.47033	0.018
	1.47041	0.02756	1.47041	0.0036
	1.47049	0.02453	1.47049	0.02872
	1.47058	0.01733	1.47058	0.00717
	1.47066	0.02148	1.47066	0
	1.47074	0.03217	1.47074	0.02502
	1.47083	0.01785	1.47083	0.01428
	1.47091	0.0303	1.47091	0.02495
	1.47099	0.02017	1.47099	-0.01068
	1.47108	0.01244	1.47108	0.01422
	1.47116	0.02248	1.47116	0.02485
	1.47125	0.01595	1.47125	-0.00709
	1.47133	0.02124	1.47133	-0.00708
	1.47141	0.02651	1.47141	0.00353
	1.47149	0.02118	1.47149	0.00353
	1.47158	0.02115	1.47158	0.01057
	1.47166	0.0176	1.47166	0.03167
	1.47175	0.01757	1.47175	0.03163
	1.47183	0.0193	1.47183	0.01053
	1.47191	0.01694	1.47191	0.01752
	1.472	0.01808	1.472	0.0245
	1.47208	0.02446	1.47208	0.01398
	1.47216	0.01629	1.47216	0.02094
	1.47225	0.01162	1.47225	-0.01046
	1.47233	0.01856	1.47233	0.01392
	1.47242	0.02549	1.47242	0.01738
	1.4725	0.01967	1.4725	0
	1.47258	0.02253	1.47258	0
	1.47267	0.01615	1.47267	0.01038
	1.47275	0.01123	1.47275	0.0242
	1.47283	0.02704	1.47283	0.02416
	1.47292	0.02183	1.47292	0.03792
	1.473	0.01549	1.473	0.02066
	1.47309	0.02006	1.47309	0.02063
	1.47317	0.01831	1.47317	0.0103
	1.47325	0.02286	1.47325	0.01372
	1.47334	0.01427	1.47334	0.02055
	1.47342	0.02166	1.47342	0.01368
	1.47351	0.02277	1.47351	0.02391
	1.47359	0.01194	1.47359	0.02387
	1.47367	0.02214	1.47367	-0.00341
	1.47376	0.02041	1.47376	0.01701
	1.47384	0.01529	1.47384	0.01359
	1.47392	0.01866	1.47392	-0.00339
	1.47401	0.01412	1.47401	0.00678
	1.47409	0.0079	1.47409	0.03046
	1.47418	0.01634	1.47418	0.02028
	1.47426	0.02194	1.47426	0.02363
	1.47435	0.02247	1.47435	0.03371
	1.47443	0.01066	1.47443	0
	1.47451	0.02073	1.47451	0.02354
	1.4746	0.01343	1.4746	0.00336
	1.47468	0.02068	1.47468	0.02348
	1.47477	0.01898	1.47477	0.0067
	1.47485	0.0184	1.47485	0.01004
	1.47493	0.01559	1.47493	0.02005
	1.47502	0.01224	1.47502	0.0267
	1.4751	0.02055	1.4751	0.04333
	1.47519	0.01054	1.47519	0.00333
	1.47527	0.00942	1.47527	0.0133
	1.47536	0.01881	1.47536	0.00996
	1.47544	0.021	1.47544	0.00995
	1.47552	0.02042	1.47552	-0.00331
	1.47561	0.01985	1.47561	0
	1.47569	0.01377	1.47569	-0.0033
	1.47578	0.0143	1.47578	0.0066
	1.47586	0.01868	1.47586	0.01318
	1.47595	0.00713	1.47595	0.02633
	1.47603	0.0126	1.47603	0.03288
	1.47611	0.01861	1.47611	0.02627
	1.4762	0.01694	1.4762	0.01968
	1.47628	0.01692	1.47628	-0.00328
	1.47637	0.01963	1.47637	0.01636
	1.47645	0.01198	1.47645	0.00653
	1.47654	0.02611	1.47654	0.01958
	1.47662	0.0201	1.47662	0.0163
	1.47671	0.01899	1.47671	0.00977
	1.47679	0.01897	1.47679	0.01626
	1.47687	0.01028	1.47687	0.02273
	1.47696	0.01189	1.47696	0.01622
	1.47705	0.01512	1.47705	0.00324
	1.47713	0.0124	1.47713	0.01294
	1.47721	0.0097	1.47721	0.01616
	1.4773	0.01937	1.4773	0.02582
	1.47738	0.01451	1.47738	0.01934
	1.47747	0.01127	1.47747	0.00644
	1.47755	0.01554	1.47755	0.02251
	1.47764	0.01285	1.47764	0.00642
	1.47772	0.01444	1.47772	0.03208
	1.47781	0.01549	1.47781	-0.00961
	1.47789	0.01067	1.47789	0.0288
	1.47797	0.01119	1.47797	0.00639
	1.47806	0.0149	1.47806	-0.00319
	1.47815	0.01169	1.47815	0.01913
	1.47823	0.01698	1.47823	0.00318
	1.47831	0.02014	1.47831	0.00318
	1.4784	0.02012	1.4784	0.01588
	1.47848	0.01534	1.47848	0.00635
	1.47857	0.01109	1.47857	-0.00317
	1.47865	0.01371	1.47865	0.00949
	1.47874	0.01317	1.47874	0.00948
	1.47882	0.00789	1.47882	0.02841
	1.47891	0.01524	1.47891	0.02207
	1.47899	0.01417	1.47899	0.0189
	1.47908	0.01022	1.47908	0.01887
	1.47916	0.00838	1.47916	-0.00628
	1.47925	0.0115	1.47925	0
	1.47933	0.01723	1.47933	0.0282
	1.47942	0.01252	1.47942	0.04694
	1.4795	0.01407	1.4795	0.0125
	1.47959	0.02497	1.47959	0.0281
	1.47967	0.01169	1.47967	0.02806
	1.47976	0.01479	1.47976	0.0218
	1.47984	0.01918	1.47984	0.01866
	1.47993	0.01553	1.47993	0.01553
	1.48001	0.01396	1.48001	0.02792
	1.4801	0.02065	1.4801	0.01239
	1.48018	0.01547	1.48018	0.02166
	1.48027	0.01082	1.48027	0.01545
	1.48035	0.0144	1.48035	0.01852
	1.48044	0.01541	1.48044	0.02466
	1.48052	0.01693	1.48052	0.02155
	1.48061	0.01793	1.48061	0.02152
	1.48069	0.01535	1.48069	0.02456
	1.48078	0.01329	1.48078	0.01227
	1.48086	0.0194	1.48086	0.01838
	1.48095	0.01529	1.48095	0.03059
	1.48104	0.01986	1.48104	0.01527
	1.48112	0.01017	1.48112	0.03051
	1.48121	0.01371	1.48121	0.04266
	1.48129	0.0142	1.48129	0.0426
	1.48138	0.01671	1.48138	0.01519
	1.48146	0.02074	1.48146	0.04249
	1.48155	0.0192	1.48155	0.03637
	1.48163	0.02422	1.48163	0.01211
	1.48172	0.01713	1.48172	0.04232
	1.4818	0.01409	1.4818	0.02415
	1.48189	0.01357	1.48189	0.03618
	1.48197	0.01506	1.48197	0.02108
	1.48206	0.01504	1.48206	0.02706
	1.48215	0.01401	1.48215	0.04805
	1.48223	0.016	1.48223	0.02399
	1.48232	0.01498	1.48232	0.02097
	1.4824	0.02144	1.4824	0.0329
	1.48249	0.01742	1.48249	0.0239
	1.48257	0.01939	1.48257	0.04176
	1.48266	0.01837	1.48266	0.02681
	1.48274	0.01983	1.48274	0.02083
	1.48283	0.01981	1.48283	0.04159
	1.48292	0.02077	1.48292	0.04451
	1.483	0.02074	1.483	0.03259
	1.48309	0.01726	1.48309	0.0503
	1.48317	0.02266	1.48317	0.04137
	1.48326	0.01475	1.48326	0.04426
	1.48334	0.01965	1.48334	0.02652
	1.48343	0.01766	1.48343	0.03826
	1.48352	0.02302	1.48352	0.02939
	1.4836	0.02152	1.4836	0.03815
	1.48369	0.01856	1.48369	0.02931
	1.48377	0.01366	1.48377	0.02927
	1.48386	0.02192	1.48386	0.038
	1.48394	0.0214	1.48394	0.0613
	1.48403	0.01457	1.48403	0.03789
	1.48412	0.02038	1.48412	0.03493
	1.4842	0.01889	1.4842	0.02616
	1.48429	0.01645	1.48429	0.03193
	1.48437	0.02029	1.48437	0.04638
	1.48446	0.01496	1.48446	0.03763
	1.48455	0.00819	1.48455	0.01445
	1.48463	0.0154	1.48463	0.03753
	1.48472	0.01922	1.48472	0.03171
	1.4848	0.01343	1.4848	0.05182
	1.48489	0.02348	1.48489	0.02587
	1.48497	0.01866	1.48497	0.04593
	1.48506	0.02102	1.48506	0.0344
	1.48515	0.02529	1.48515	0.01718
	1.48523	0.02382	1.48523	0.01715
	1.48532	0.02141	1.48532	0.0314
	1.4854	0.01853	1.4854	0.07412
	1.48549	0.01613	1.48549	0.01993
	1.48558	0.02322	1.48558	0.03412
	1.48566	0.02366	1.48566	0.03691
	1.48575	0.01985	1.48575	0.04253
	1.48584	0.01274	1.48584	0.01416
	1.48592	0.01979	1.48592	0.04241
	1.48601	0.02165	1.48601	0.0367
	1.48609	0.01057	1.48609	0.03665
	1.48618	0.01408	1.48618	0.04505
	1.48627	0.01781	1.48627	0.03936
	1.48635	0.01123	1.48635	0.02808
	1.48644	0.01542	1.48644	0.04206
	1.48652	0.02193	1.48652	0.0364
	1.48661	0.01771	1.48661	0.02796
	1.4867	0.01815	1.4867	0.02234
	1.48678	0.02091	1.48678	0.02789
	1.48687	0.01439	1.48687	0.04456
	1.48696	0.02364	1.48696	0.04728
	1.48704	0.01898	1.48704	0.02499
	1.48713	0.01572	1.48713	0.04715
	1.48721	0.00923	1.48721	0.01662
	1.4873	0.0106	1.4873	0.03595
	1.48739	0.01013	1.48739	0.03591
	1.48747	0.01747	1.48747	0.02482
	1.48756	0.01515	1.48756	0.04407
	1.48765	0.01238	1.48765	0.04401
	1.48773	0.0206	1.48773	0.05219
	1.48782	0.01509	1.48782	0.04664
	1.48791	0.01598	1.48791	0.04109
	1.48799	0.01642	1.48799	0.0383
	1.48808	0.0173	1.48808	0.04372
	1.48817	0.01137	1.48817	0.03001
	1.48825	0.01635	1.48825	0.05177
	1.48834	0.01814	1.48834	0.04082
	1.48843	0.01313	1.48843	0.02989
	1.48851	0.01628	1.48851	0.03528
	1.4886	0.0131	1.4886	0.03252
	1.48868	0.01624	1.48868	0.05955
	1.48877	0.01397	1.48877	0.02433
	1.48886	0.01935	1.48886	0.05939
	1.48895	0.01213	1.48895	0.04583
	1.48903	0.02288	1.48903	0.035
	1.48912	0.01972	1.48912	0.03495
	1.4892	0.01745	1.4892	0.05101
	1.48929	0.02011	1.48929	0.02681
	1.48938	0.01294	1.48938	0.05623
	1.48947	0.01604	1.48947	0.03744
	1.48955	0.02047	1.48955	0.02938
	1.48964	0.01956	1.48964	0.048
	1.48973	0.01598	1.48973	0.0293
	1.48981	0.02261	1.48981	0.04522
	1.4899	0.01948	1.4899	0.05312
	1.48999	0.0252	1.48999	0.04509
	1.49007	0.02163	1.49007	0.03709
	1.49016	0.02249	1.49016	0.06084
	1.49025	0.02113	1.49025	0.04227
	1.49033	0.0233	1.49033	0.02374
	1.49042	0.01756	1.49042	0.03689
	1.49051	0.01798	1.49051	0.04999
	1.49059	0.01839	1.49059	0.04467
	1.49068	0.01924	1.49068	0.02624
	1.49077	0.01878	1.49077	0.0393
	1.49086	0.01701	1.49086	0.03402
	1.49094	0.01655	1.49094	0.0392
	1.49103	0.01783	1.49103	0.04175
	1.49112	0.01737	1.49112	0.02085
	1.4912	0.00998	1.4912	0.03643
	1.49129	0.01992	1.49129	0.03118
	1.49138	0.02249	1.49138	0.02855
	1.49147	0.01728	1.49147	0.04924
	1.49155	0.01855	1.49155	0.04399
	1.49164	0.0168	1.49164	0.01809
	1.49173	0.01634	1.49173	0.05161
	1.49181	0.0219	1.49181	0.03092
	1.4919	0.0133	1.4919	0.03088
	1.49199	0.01328	1.49199	0.04368
	1.49208	0.01711	1.49208	0.04875
	1.49216	0.02093	1.49216	0.04356
	1.49225	0.0145	1.49225	0.03582
	1.49234	0.0132	1.49234	0.023
	1.49242	0.02126	1.49242	0.03062
	1.49251	0.01571	1.49251	0.03567
	1.4926	0.01823	1.4926	0.03816
	1.49269	0.01567	1.49269	0.04573
	1.49277	0.02241	1.49277	0.0482
	1.49286	0.01267	1.49286	0.04306
	1.49295	0.01897	1.49295	0.04553
	1.49304	0.01515	1.49304	0.05051
	1.49312	0.01976	1.49312	0.04035
	1.49321	0.01721	1.49321	0.05289
	1.4933	0.01697	1.4933	0.04527
	1.49339	0.01444	1.49339	0.06278
	1.49347	0.01922	1.49347	0.07522
	1.49356	0.02253	1.49356	0.0676
	1.49365	0.02417	1.49365	0.0475
	1.49374	0.02663	1.49374	0.05243
	1.49382	0.02119	1.49382	0.04737
	1.49391	0.01867	1.49391	0.07717
	1.494	0.01699	1.494	0.04474
	1.49409	0.02275	1.49409	0.05461
	1.49417	0.02148	1.49417	0.05949
	1.49426	0.01774	1.49426	0.0495
	1.49435	0.0276	1.49435	0.06426
	1.49444	0.02303	1.49444	0.03949
	1.49452	0.02341	1.49452	0.05422
	1.49461	0.02174	1.49461	0.04676
	1.4947	0.02744	1.4947	0.04669
	1.49479	0.02004	1.49479	0.0589
	1.49488	0.02818	1.49488	0.06861
	1.49496	0.0314	1.49496	0.09299
	1.49505	0.02769	1.49505	0.08553
	1.49514	0.02725	1.49514	0.0488
	1.49522	0.02762	1.49522	0.09504
	1.49531	0.0288	1.49531	0.06814
	1.4954	0.02592	1.4954	0.07047
	1.49549	0.02669	1.49549	0.06795
	1.49558	0.02423	1.49558	0.07997
	1.49566	0.02944	1.49566	0.03872
	1.49575	0.03061	1.49575	0.05559
	1.49584	0.03057	1.49584	0.06517
	1.49593	0.02973	1.49593	0.06749
	1.49602	0.02648	1.49602	0.06018
	1.4961	0.02845	1.4961	0.05529
	1.49619	0.02361	1.49619	0.04561
	1.49628	0.02438	1.49628	0.06953
	1.49637	0.02674	1.49637	0.06465
	1.49646	0.0287	1.49646	0.05261
	1.49654	0.02229	1.49654	0.05015
	1.49663	0.02504	1.49663	0.04532
	1.49672	0.02739	1.49672	0.07385
	1.49681	0.02617	1.49681	0.05948
	1.4969	0.02733	1.4969	0.04515
	1.49699	0.02927	1.49699	0.08069
	1.49707	0.02212	1.49707	0.05925
	1.49716	0.02801	1.49716	0.05681
	1.49725	0.02246	1.49725	0.05911
	1.49734	0.02952	1.49734	0.05195
	1.49742	0.01828	1.49742	0.05896
	1.49751	0.02905	1.49751	0.05182
	1.4976	0.03215	1.4976	0.07294
	1.49769	0.02898	1.49769	0.0564
	1.49778	0.01917	1.49778	0.04929
	1.49787	0.03048	1.49787	0.08674
	1.49795	0.03395	1.49795	0.06322
	1.49804	0.02728	1.49804	0.05145
	1.49813	0.02375	1.49813	0.05372
	1.49822	0.02489	1.49822	0.07932
	1.49831	0.03573	1.49831	0.06292
	1.4984	0.02793	1.4984	0.05819
	1.49848	0.02983	1.49848	0.08369
	1.49857	0.01935	1.49857	0.07198
	1.49866	0.02899	1.49866	0.07885
	1.49875	0.03166	1.49875	0.05559
	1.49884	0.02853	1.49884	0.06709
	1.49893	0.02888	1.49893	0.0647
	1.49901	0.02077	1.49901	0.09924
	1.4991	0.03074	1.4991	0.06224
	1.49919	0.02609	1.49919	0.06216
	1.49928	0.02472	1.49928	0.08279
	1.49937	0.03158	1.49937	0.0735
	1.49946	0.039	1.49946	0.07341
	1.49955	0.0294	1.49955	0.08019
	1.49963	0.02365	1.49963	0.08009
	1.49972	0.02	1.49972	0.07771
	1.49981	0.02891	1.49981	0.06391
	1.4999	0.02584	1.4999	0.07979
	1.49999	0.03112	1.49999	0.08197
	1.50008	0.02994	1.50008	0.08414
	1.50017	0.02801	1.50017	0.06359
	1.50025	0.02873	1.50025	0.08393
	1.50034	0.02681	1.50034	0.07929
	1.50043	0.0313	1.50043	0.09276
	1.50052	0.03013	1.50052	0.0836
	1.50061	0.03686	1.50061	0.09251
	1.5007	0.03831	1.5007	0.08112
	1.50079	0.03001	1.50079	0.08552
	1.50088	0.03259	1.50088	0.07641
	1.50096	0.03479	1.50096	0.05611
	1.50105	0.03511	1.50105	0.07172
	1.50114	0.02947	1.50114	0.08953
	1.50123	0.03017	1.50123	0.09387
	1.50132	0.03534	1.50132	0.06026
	1.50141	0.03269	1.50141	0.07578
	1.5015	0.02411	1.5015	0.06454
	1.50159	0.03408	1.50159	0.06445
	1.50168	0.02996	1.50168	0.06436
	1.50176	0.0205	1.50176	0.07313
	1.50185	0.03393	1.50185	0.07524
	1.50194	0.03167	1.50194	0.08618
	1.50203	0.03089	1.50203	0.08605
	1.50212	0.03011	1.50212	0.08372
	1.50221	0.03373	1.50221	0.07699
	1.5023	0.03624	1.5023	0.09884
	1.50239	0.02924	1.50239	0.07676
	1.50248	0.03248	1.50248	0.08541
	1.50257	0.03061	1.50257	0.08309
	1.50265	0.04221	1.50265	0.0917
	1.50274	0.03888	1.50274	0.09374
	1.50283	0.03446	1.50283	0.09577
	1.50292	0.03984	1.50292	0.06954
	1.50301	0.03183	1.50301	0.07595
	1.5031	0.03972	1.5031	0.10616
	1.50319	0.03317	1.50319	0.11033
	1.50328	0.03456	1.50328	0.08208
	1.50337	0.0381	1.50337	0.0992
	1.50346	0.04342	1.50346	0.0969
	1.50355	0.0473	1.50355	0.0774
	1.50364	0.04687	1.50364	0.09874
	1.50372	0.0468	1.50372	0.09859
	1.50381	0.04744	1.50381	0.10486
	1.5039	0.05377	1.5039	0.12393
	1.50399	0.04836	1.50399	0.10667
	1.50408	0.04864	1.50408	0.10651
	1.50417	0.04963	1.50417	0.1191
	1.50426	0.05344	1.50426	0.11255
	1.50435	0.04241	1.50435	0.1357
	1.50444	0.05081	1.50444	0.12914
	1.50453	0.05355	1.50453	0.11204
	1.50462	0.05558	1.50462	0.11187
	1.50471	0.05831	1.50471	0.15385
	1.5048	0.06383	1.5048	0.1473
	1.50489	0.06234	1.50489	0.15339
	1.50497	0.06714	1.50497	0.14896
	1.50506	0.06145	1.50506	0.15293
	1.50515	0.05683	1.50515	0.16316
	1.50524	0.05953	1.50524	0.12741
	1.50533	0.06083	1.50533	0.13557
	1.50542	0.06769	1.50542	0.17703
	1.50551	0.05511	1.50551	0.13934
	1.5056	0.07441	1.5056	0.16198
	1.50569	0.07085	1.50569	0.18663
	1.50578	0.06661	1.50578	0.17187
	1.50587	0.07203	1.50587	0.18404
	1.50596	0.07847	1.50596	0.19823
	1.50605	0.07217	1.50605	0.15671
	1.50614	0.07928	1.50614	0.17297
	1.50623	0.06409	1.50623	0.16039
	1.50632	0.07427	1.50632	0.16633
	1.50641	0.07382	1.50641	0.20096
	1.5065	0.07372	1.5065	0.18226
	1.50659	0.0726	1.50659	0.20451
	1.50668	0.07897	1.50668	0.21649
	1.50677	0.08396	1.50677	0.23863
	1.50686	0.08283	1.50686	0.23221
	1.50695	0.08239	1.50695	0.21766
	1.50704	0.07517	1.50704	0.22347
	1.50713	0.07879	1.50713	0.22926
	1.50722	0.08476	1.50722	0.21681
	1.50731	0.08465	1.50731	0.23676
	1.5074	0.0768	1.5074	0.21624
	1.50749	0.09789	1.50749	0.22807
	1.50758	0.09608	1.50758	0.22778
	1.50767	0.09965	1.50767	0.24963
	1.50776	0.1069	1.50776	0.25937
	1.50785	0.09337	1.50785	0.25904
	1.50794	0.09994	1.50794	0.26473
	1.50803	0.10382	1.50803	0.26639
	1.50812	0.10102	1.50812	0.25605
	1.50821	0.11055	1.50821	0.2777
	1.5083	0.11773	1.5083	0.28334
	1.50839	0.11492	1.50839	0.31686
	1.50848	0.11743	1.50848	0.37219
	1.50857	0.12722	1.50857	0.38563
	1.50866	0.12838	1.50866	0.37125
	1.50875	0.1454	1.50875	0.38466
	1.50884	0.15149	1.50884	0.40992
	1.50893	0.15031	1.50893	0.40742
	1.50902	0.15868	1.50902	0.41086
	1.50911	0.16571	1.50911	0.43204
	1.5092	0.17076	1.5092	0.50439
	1.50929	0.1853	1.50929	0.5431
	1.50938	0.17442	1.50938	0.54438
	1.50947	0.2038	1.50947	0.56135
	1.50956	0.21628	1.50956	0.58023
	1.50965	0.23134	1.50965	0.67541
	1.50974	0.24831	1.50974	0.69018
	1.50983	0.25189	1.50983	0.7303
	1.50992	0.26814	1.50992	0.7859
	1.51001	0.2639	1.51001	0.84525
	1.5101	0.28819	1.5101	0.90638
	1.51019	0.31856	1.51019	1.0431
	1.51028	0.33819	1.51028	1.13483
	1.51037	0.38488	1.51037	1.17401
	1.51046	0.39823	1.51046	1.20533
	1.51055	0.41863	1.51055	1.27907
	1.51064	0.45216	1.51064	1.35261
	1.51073	0.48591	1.51073	1.41437
	1.51083	0.50674	1.51083	1.48365
	1.51092	0.52895	1.51092	1.56618
	1.51101	0.57188	1.51101	1.63121
	1.5111	0.60799	1.5111	1.7708
	1.51119	0.63953	1.51119	1.88128
	1.51128	0.67114	1.51128	1.87677
	1.51137	0.69915	1.51137	2.12991
	1.51146	0.70676	1.51146	2.20126
	1.51155	0.74795	1.51155	2.27431
	1.51164	0.76401	1.51164	2.33955
	1.51173	0.80469	1.51173	2.39889
	1.51182	0.85663	1.51182	2.41637
	1.51191	0.83839	1.51191	2.50761
	1.512	0.85265	1.512	2.58724
	1.51209	0.87724	1.51209	2.39487
	1.51218	0.84569	1.51218	2.33873
	1.51228	0.86347	1.51228	2.4408
	1.51237	0.82263	1.51237	2.40541
	1.51246	0.81224	1.51246	2.35509
	1.51255	0.81016	1.51255	2.35739
	1.51264	0.75879	1.51264	2.45134
	1.51273	0.71707	1.51273	2.39367
	1.51282	0.71652	1.51282	2.39027
	1.51291	0.73569	1.51291	2.35706
	1.513	0.76038	1.513	2.21044
	1.51309	0.77541	1.51309	2.14971
	1.51318	0.75111	1.51318	2.10213
	1.51327	0.70358	1.51327	1.9176
	1.51336	0.67222	1.51336	1.75393
	1.51345	0.62492	1.51345	1.64614
	1.51355	0.60021	1.51355	1.60507
	1.51364	0.55361	1.51364	1.59175
	1.51373	0.49213	1.51373	1.58952
	1.51382	0.45776	1.51382	1.59097
	1.51391	0.43877	1.51391	1.53371
	1.514	0.44335	1.514	1.56821
	1.51409	0.447	1.51409	1.62274
	1.51418	0.46708	1.51418	1.50173
	1.51428	0.51508	1.51428	1.56349
	1.51437	0.53623	1.51437	1.43562
	1.51446	0.53701	1.51446	1.42455
	1.51455	0.5337	1.51455	1.32449
	1.51464	0.52768	1.51464	1.23923
	1.51473	0.51851	1.51473	1.21399
	1.51482	0.48087	1.51482	1.26483
	1.51491	0.44333	1.51491	1.24324
	1.515	0.4316	1.515	1.25059
	1.5151	0.4124	1.5151	1.17502
	1.51519	0.40075	1.51519	1.26525
	1.51528	0.39183	1.51528	1.28335
	1.51537	0.41196	1.51537	1.38757
	1.51546	0.39619	1.51546	1.41264
	1.51555	0.42998	1.51555	1.47704
	1.51564	0.43508	1.51564	1.39286
	1.51573	0.4622	1.51573	1.45355
	1.51583	0.46056	1.51583	1.31613
	1.51592	0.49841	1.51592	1.26813
	1.51601	0.49777	1.51601	1.17045
	1.5161	0.47285	1.5161	1.05881
	1.51619	0.42094	1.51619	0.93149
	1.51628	0.41554	1.51628	0.83108
	1.51637	0.35455	1.51637	0.74862
	1.51647	0.31462	1.51647	0.72823
	1.51656	0.2954	1.51656	0.7026
	1.51665	0.26329	1.51665	0.75108
	1.51674	0.24095	1.51674	0.81353
	1.51683	0.23859	1.51683	0.8002
	1.51692	0.2342	1.51692	0.9046
	1.51702	0.23654	1.51702	0.91224
	1.51711	0.25464	1.51711	1.01273
	1.5172	0.28116	1.5172	0.96947
	1.51729	0.30644	1.51729	0.98574
	1.51738	0.33748	1.51738	0.98103
	1.51747	0.37426	1.51747	0.84034
	1.51757	0.37554	1.51757	0.81666
	1.51766	0.36392	1.51766	0.72174
	1.51775	0.37345	1.51775	0.65658
	1.51784	0.33193	1.51784	0.55862
	1.51793	0.30957	1.51793	0.48862
	1.51802	0.27487	1.51802	0.46379
	1.51812	0.25033	1.51812	0.45803
	1.51821	0.21607	1.51821	0.43502
	1.5183	0.18994	1.5183	0.44827
	1.51839	0.17621	1.51839	0.45977
	1.51848	0.16109	1.51848	0.49875
	1.51857	0.15803	1.51857	0.53592
	1.51867	0.16526	1.51867	0.61073
	1.51876	0.15706	1.51876	0.58426
	1.51885	0.18881	1.51885	0.57155
	1.51894	0.19227	1.51894	0.55887
	1.51903	0.22588	1.51903	0.52744
	1.51913	0.22844	1.51913	0.47733
	1.51922	0.22687	1.51922	0.43757
	1.51931	0.23381	1.51931	0.42341
	1.5194	0.23351	1.5194	0.38211
	1.51949	0.23265	1.51949	0.26459
	1.51959	0.21879	1.51959	0.32015
	1.51968	0.20075	1.51968	0.27575
	1.51977	0.18134	1.51977	0.23653
	1.51986	0.1617	1.51986	0.26154
	1.51995	0.1525	1.51995	0.23086
	1.52005	0.13547	1.52005	0.2659
	1.52014	0.12269	1.52014	0.26387
	1.52023	0.12896	1.52023	0.2652
	1.52032	0.11036	1.52032	0.29
	1.52041	0.12165	1.52041	0.26283
	1.52051	0.10741	1.52051	0.26916
	1.5206	0.12021	1.5206	0.26379
	1.52069	0.127	1.52069	0.22509
	1.52078	0.13987	1.52078	0.18816
	1.52088	0.13829	1.52088	0.18956
	1.52097	0.13894	1.52097	0.16606
	1.52106	0.13322	1.52106	0.15423
	1.52115	0.13332	1.52115	0.12918
	1.52124	0.12845	1.52124	0.15877
	1.52134	0.14011	1.52134	0.11726
	1.52143	0.12205	1.52143	0.12535
	1.52152	0.11859	1.52152	0.12188
	1.52161	0.1028	1.52161	0.11349
	1.52171	0.09855	1.52171	0.11498
	1.5218	0.09185	1.5218	0.13614
	1.52189	0.089	1.52189	0.09664
	1.52198	0.08151	1.52198	0.12759
	1.52208	0.07786	1.52208	0.09964
	1.52217	0.07585	1.52217	0.09298
	1.52226	0.0733	1.52226	0.07982
	1.52235	0.07618	1.52235	0.08459
	1.52245	0.0777	1.52245	0.07635
	1.52254	0.0857	1.52254	0.06813
	1.52263	0.08477	1.52263	0.06156
	1.52272	0.08385	1.52272	0.07765
	1.52282	0.077	1.52282	0.03392
	1.52291	0.08039	1.52291	0.03549
	1.523	0.07679	1.523	0.04511
	1.52309	0.07507	1.52309	0.05148
	1.52319	0.07042	1.52319	0.04016
	1.52328	0.06363	1.52328	0.0385
	1.52337	0.06034	1.52337	0.05126
	1.52346	0.05626	1.52346	0.0352
	1.52356	0.05379	1.52356	0.03834
	1.52365	0.05158	1.52365	0.0335
	1.52374	0.05098	1.52374	0.03186
	1.52383	0.05171	1.52383	0.02546
	1.52393	0.05164	1.52393	0.03495
	1.52402	0.04548	1.52402	0.02221
	1.52411	0.04648	1.52411	0.01743
	1.52421	0.04589	1.52421	0.02373
	1.5243	0.04477	1.5243	0.02212
	1.52439	0.04287	1.52439	0.00789
	1.52448	0.04281	1.52448	0.01891
	1.52458	0.04354	1.52458	0.00787
	1.52467	0.04427	1.52467	0.01414
	1.52476	0.04081	1.52476	0.00942
	1.52486	0.03918	1.52486	0.02037
	1.52495	0.03835	1.52495	0.02035
	1.52504	0.03465	1.52504	0.01094
	1.52514	0.04163	1.52514	0.01405
	1.52523	0.03378	1.52523	0.00779
	1.52532	0.03269	1.52532	0.00156
	1.52541	0.02902	1.52541	0.01244
	1.52551	0.02873	1.52551	0
	1.5256	0.0274	1.5256	0.00155
	1.52569	0.03123	1.52569	0.0031
	1.52579	0.02629	1.52579	0.00928
	1.52588	0.02883	1.52588	-0.01081
	1.52597	0.02905	1.52597	0.0108
	1.52606	0.03004	1.52606	0
	1.52616	0.02282	1.52616	0
	1.52625	0.02663	1.52625	0
	1.52634	0.01867	1.52634	-0.00153
	1.52644	0.02452	1.52644	-0.00153
	1.52653	0.0227	1.52653	-0.00153
	1.52662	0.03006	1.52662	0.00917
	1.52672	0.02544	1.52672	-0.00305
	1.52681	0.02033	1.52681	-0.00152
	1.5269	0.01624	1.5269	-0.00152
	1.527	0.01952	1.527	0.00608
	1.52709	0.0162	1.52709	-0.00608
	1.52718	0.01972	1.52718	-0.00455
	1.52728	0.01793	1.52728	-0.00303
	1.52737	0.0169	1.52737	-0.00454
	1.52746	0.01839	1.52746	0.00604
	1.52756	0.01962	1.52756	0.00453
	1.52765	0.01884	1.52765	0.00603
	1.52774	0.01455	1.52774	0.00301
	1.52784	0.01654	1.52784	0.0015
	1.52793	0.01226	1.52793	-0.00601
	1.52802	0.016	1.52802	-0.006
	1.52812	0.01498	1.52812	-0.00449
	1.52821	0.01496	1.52821	-0.0015
	1.5283	0.01295	1.5283	-0.00598
	1.5284	0.01219	1.5284	-0.01343
	1.52849	0.01267	1.52849	0.00149
	1.52859	0.01166	1.52859	0.00149
	1.52868	0.00867	1.52868	-0.00446
	1.52877	0.00891	1.52877	-0.00742
	1.52887	0.00741	1.52887	-0.00593
	1.52896	0.00913	1.52896	-0.00741
	1.52905	0.01035	1.52905	-0.00444
	1.52915	0.0128	1.52915	-0.00295
	1.52924	0.00787	1.52924	-0.00443
	1.52933	0.00909	1.52933	0.00147
	1.52943	0.00761	1.52943	-0.00589
	1.52952	0.0098	1.52952	-0.00147
	1.52962	0.00783	1.52962	-0.00441
	1.52971	0.011	1.52971	-0.01027
	1.5298	0.00561	1.5298	-0.00293
	1.5299	0.00634	1.5299	-0.00439
	1.52999	0.00852	1.52999	-0.00146
	1.53009	0.0073	1.53009	-0.0073
	1.53018	0.0051	1.53018	-0.00875
	1.53027	0.00704	1.53027	-0.00582
	1.53037	0.00775	1.53037	-0.00872
	1.53046	0.00678	1.53046	0
	1.53055	0.00387	1.53055	-0.0116
	1.53065	0.00724	1.53065	0
	1.53074	0.00458	1.53074	-0.00145
	1.53084	0.00554	1.53084	-0.00867
	1.53093	0.00481	1.53093	-0.00433
	1.53102	0.00553	1.53102	-0.00144
	1.53112	0.0048	1.53112	-0.00288
	1.53121	0.00551	1.53121	-0.01007
	1.53131	0.00479	1.53131	-0.00862
	1.5314	0.00574	1.5314	-0.01004
	1.53149	0.00239	1.53149	-0.00716
	1.53159	0.00787	1.53159	-0.00715
	1.53168	0.00786	1.53168	0.00572
	1.53178	0.00476	1.53178	-0.00571
	1.53187	0.00428	1.53187	-0.00855
	1.53196	0.00356	1.53196	-0.01139
	1.53206	0.0045	1.53206	-0.01564
	1.53215	0.00379	1.53215	-0.00568
	1.53225	0.00567	1.53225	-0.01135
	1.53234	0.00307	1.53234	-0.00992
	1.53243	0.00377	1.53243	-0.00708
	1.53253	0.00283	1.53253	-0.00283
	1.53262	-0.00188	1.53262	0
	1.53272	0.00305	1.53272	-0.00423
	1.53281	0.00352	1.53281	-0.00422
	1.53291	0.00234	1.53291	-0.00281
	1.533	-0.00234	1.533	-0.01264
	1.5331	0.00631	1.5331	-0.00561
	1.53319	0.0021	1.53319	-0.0028
	1.53328	0.0014	1.53328	-0.0084
	1.53338	0.00186	1.53338	-0.00559
	1.53347	0.00302	1.53347	-0.00558
	1.53357	-0.00139	1.53357	-0.01115
	1.53366	0.00394	1.53366	0.00418
	1.53376	0.00209	1.53376	-0.00417
	1.53385	0.00116	1.53385	-0.01389
	1.53395	0.00023	1.53395	-0.00694
	1.53404	0.00346	1.53404	-0.00277
	1.53413	0.00254	1.53413	-0.0083
	1.53423	-0.00115	1.53423	-0.01244
	1.53432	-0.00069	1.53432	-0.00828
	1.53442	0.00184	1.53442	-0.00827
	1.53451	0.00184	1.53451	-0.00413
	1.53461	0.00046	1.53461	-0.00825
	1.5347	0.00275	1.5347	-0.00137
	1.5348	0.00091	1.5348	-0.00823
	1.53489	0	1.53489	-0.00959
	1.53498	0.00251	1.53498	-0.00684
	1.53508	0.00205	1.53508	-0.0041
	1.53517	0.00387	1.53517	-0.00546
	1.53527	0.00318	1.53527	-0.00681
	1.53536	0.00386	1.53536	-0.00408
	1.53546	0.00272	1.53546	-0.00544
	1.53555	-0.00023	1.53555	-0.00543
	1.53565	0.00203	1.53565	-0.00949
	1.53574	0.00023	1.53574	-0.00271
	1.53584	0.00113	1.53584	-0.00811
	1.53593	0.00225	1.53593	-0.0054
	1.53603	0.0036	1.53603	-0.00809
	1.53612	0.00135	1.53612	-0.00269
	1.53622	0.00034	1.53622	-0.00134
	1.53631	0.00302	1.53631	-0.00134
	1.53641	0	1.53641	-0.00805
	1.5365	-0.00067	1.5365	-0.00402
	1.5366	0.00089	1.5366	-0.00669
	1.53669	0.00134	1.53669	-0.00401
	1.53679	0.00378	1.53679	-0.00534
	1.53688	0.00178	1.53688	-0.00666
	1.53698	0.00133	1.53698	-0.00799
	1.53707	0.00155	1.53707	-0.00931
	1.53717	0.00022	1.53717	-0.00531
	1.53726	0.0053	1.53726	-0.00265
	1.53736	0.00463	1.53736	-0.00662
	1.53745	0.00198	1.53745	-0.00132
	1.53755	0.00418	1.53755	-0.00132
	1.53764	0.00176	1.53764	0.0066
	1.53774	0.00329	1.53774	-0.00659
	1.53783	0.00153	1.53783	-0.00263
	1.53793	0.00329	1.53793	-0.0092
	1.53802	0.00394	1.53802	0.00131
	1.53812	0.00262	1.53812	0
	1.53821	0.00109	1.53821	0
	1.53831	0.00174	1.53831	0
	1.5384	0.00305	1.5384	-0.00392
	1.5385	0.00326	1.5385	0.00261
	1.53859	0.00065	1.53859	-0.00391
	1.53869	0.00412	1.53869	-0.0065
	1.53878	0.00238	1.53878	-0.01299
	1.53888	0.00281	1.53888	-0.01168
	1.53897	0.00108	1.53897	-0.00907
	1.53907	0.00194	1.53907	-0.00906
	1.53916	0.00215	1.53916	-0.00388
	1.53926	0.00409	1.53926	-0.0142
	1.53936	0.00602	1.53936	0.00129
	1.53945	0.003	1.53945	-0.00386
	1.53955	0.0015	1.53955	-0.00129
	1.53964	0.00257	1.53964	-0.00514
	1.53974	0.00171	1.53974	-0.00641
	1.53983	0.0032	1.53983	0.00128
	1.53993	0.00427	1.53993	-0.00512
	1.54003	0.00149	1.54003	-0.00895
	1.54012	0.00255	1.54012	0
	1.54021	0.00106	1.54021	-0.00255
	1.54031	0.00233	1.54031	-0.00255
	1.54041	0.00191	1.54041	0
	1.5405	0.00212	1.5405	-0.00381
	1.5406	0.00423	1.5406	-0.01142
	1.54069	0.00021	1.54069	-0.0076
	1.54079	0.00169	1.54079	0.00127
	1.54088	0.00632	1.54088	0
	1.54098	0.00042	1.54098	0.00252
	1.54108	0.00483	1.54108	-0.00378
	1.54117	0.0021	1.54117	-0.00126
	1.54127	0.00252	1.54127	-0.00503
	1.54136	0.00356	1.54136	-0.00377
	1.54146	0.00105	1.54146	-0.00502
	1.54156	0.00292	1.54156	-0.00501
	1.54165	0.00626	1.54165	-0.00751
	1.54175	0.00458	1.54175	0.00125
	1.54184	0.00416	1.54184	-0.00749
	1.54194	0.00332	1.54194	-0.01122
	1.54203	0.0027	1.54203	-0.00996
	1.54213	0.00083	1.54213	0.00124
	1.54223	0.00352	1.54223	-0.00621
	1.54232	0.00103	1.54232	-0.00372
	1.54242	0.00103	1.54242	0
	1.54251	0.00206	1.54251	-0.00124
	1.54261	0.00453	1.54261	-0.00371
	1.54271	0.00432	1.54271	0.00247
	1.5428	0.00288	1.5428	-0.00123
	1.5429	0.00308	1.5429	0.0037
	1.54299	0.00492	1.54299	0.00246
	1.54309	0.00102	1.54309	-0.00369
	1.54319	0.00225	1.54319	-0.00368
	1.54328	0.00306	1.54328	-0.0049
	1.54338	0.00265	1.54338	-0.00245
	1.54347	0.00265	1.54347	0
	1.54357	0.00387	1.54357	-0.00733
	1.54367	0.0061	1.54367	0
	1.54376	0.00386	1.54376	0.00487
	1.54386	0.00264	1.54386	0
	1.54395	0.00344	1.54395	-0.00486
	1.54405	0.00445	1.54405	-0.00607
	1.54415	0.00485	1.54415	0.00121
	1.54424	0.00363	1.54424	0.00242
	1.54434	0.00403	1.54434	0.00242
	1.54444	0.00383	1.54444	0.00242
	1.54453	0.00523	1.54453	-0.00362
	1.54463	0.00623	1.54463	-0.00121
	1.54472	0.00241	1.54472	-0.00602
	1.54482	0.00501	1.54482	0
	1.54492	0.003	1.54492	0.0012
	1.54501	0.0036	1.54501	-0.0012
	1.54511	0.00419	1.54511	0.0024
	1.54521	0.00359	1.54521	0.0012
	1.5453	0.00279	1.5453	-0.00119
	1.5454	0.00815	1.5454	-0.00597
	1.54549	0.00238	1.54549	0.00238
	1.54559	0.00575	1.54559	0.00238
	1.54569	0.00396	1.54569	0.00357
	1.54578	0.00435	1.54578	-0.00356
	1.54588	0.00494	1.54588	-0.00356
	1.54598	0.00434	1.54598	0
	1.54607	0.00414	1.54607	0
	1.54617	0.00591	1.54617	-0.00118
	1.54627	0.00452	1.54627	-0.00826
	1.54636	0.00137	1.54636	0.00236
	1.54646	0.00471	1.54646	0.00118
	1.54656	0.00274	1.54656	0.00235
	1.54665	0.00391	1.54665	-0.00822
	1.54675	0.0045	1.54675	0.00235
	1.54685	0.00176	1.54685	0
	1.54694	0.00624	1.54694	0.00702
	1.54704	0.00789	1.54704	-0.00234
	1.54714	0.00496	1.54714	-0.00233
	1.54723	0.00388	1.54723	0.00117
	1.54733	0.00446	1.54733	-0.00233
	1.54743	0.00232	1.54743	0
	1.54752	0.00193	1.54752	0.00464
	1.54762	0.00406	1.54762	-0.0058
	1.54772	0.00193	1.54772	-0.00116
	1.54781	0.00443	1.54781	-0.00463
	1.54791	0.00481	1.54791	-0.00231
	1.54801	0.00884	1.54801	-0.00346
	1.54811	0.0025	1.54811	-0.00115
	1.5482	0.00383	1.5482	0.0023
	1.5483	0.00402	1.5483	-0.00345
	1.5484	0.00459	1.5484	0
	1.54849	0.00458	1.54849	0.00229
	1.54859	0.00744	1.54859	0
	1.54869	0.00457	1.54869	-0.00229
	1.54878	0.00171	1.54878	0
	1.54888	0.00266	1.54888	-0.00114
	1.54898	0.00399	1.54898	0.00228
	1.54907	0.00265	1.54907	-0.00227
	1.54917	0.00132	1.54917	-0.00454
	1.54927	0.00246	1.54927	-0.00113
	1.54936	0.00434	1.54936	-0.00113
	1.54946	0.0032	1.54946	0
	1.54956	0.00282	1.54956	-0.00339
	1.54966	0.00451	1.54966	-0.00564
	1.54975	0.00432	1.54975	0
	1.54985	0.00506	1.54985	0.00563
	1.54995	0.00524	1.54995	-0.00225
	1.55005	0.00299	1.55005	-0.00673
	1.55014	0.00467	1.55014	-0.00897
	1.55024	0.00354	1.55024	0.00112
	1.55034	0.00242	1.55034	0.00894
	1.55043	0.00391	1.55043	-0.00112
	1.55053	0.0026	1.55053	0.00557
	1.55063	0.00223	1.55063	0.00668
	1.55073	0.00296	1.55073	-0.00111
	1.55082	0.00527	1.55082	0.00111
	1.55092	0.00222	1.55092	0.00333
	1.55102	0.00415	1.55102	-0.00554
	1.55112	0.00498	1.55112	-0.00885
	1.55121	0.00387	1.55121	0.00552
	1.55131	0.0046	1.55131	0.00221
	1.55141	0.0033	1.55141	-0.0022
	1.55151	0.0066	1.55151	-0.0055
	1.5516	0.00403	1.5516	-0.0022
	1.5517	0.0042	1.5517	0.00439
	1.5518	0.00329	1.5518	0.00438
	1.5519	0.00474	1.5519	-0.00766
	1.55199	0.00164	1.55199	0
	1.55209	0.004	1.55209	0.00327
	1.55219	0.00291	1.55219	0
	1.55229	0.00635	1.55229	0.00435
	1.55238	0.00416	1.55238	-0.00326
	1.55248	0.00416	1.55248	-0.00651
	1.55258	0.00325	1.55258	0.00325
	1.55268	0.00234	1.55268	-0.00325
	1.55277	0.00378	1.55277	-0.0054
	1.55287	0.00558	1.55287	0
	1.55297	0.00431	1.55297	0.00754
	1.55307	0.00323	1.55307	0.00108
	1.55317	0.00448	1.55317	0.00215
	1.55326	0.00429	1.55326	0
	1.55336	0.00214	1.55336	-0.00857
	1.55346	0.00321	1.55346	0.00321
	1.55356	0.00374	1.55356	-0.00534
	1.55365	0.00552	1.55365	-0.00747
	1.55375	0.0032	1.55375	0.00533
	1.55385	0.00053	1.55385	-0.00106
	1.55395	0.00408	1.55395	0.00106
	1.55404	0.00549	1.55404	-0.00212
	1.55414	0.00265	1.55414	-0.00848
	1.55424	0.00265	1.55424	0.00212
	1.55434	0.00229	1.55434	0.00106
	1.55444	0.00317	1.55444	-0.00422
	1.55453	0.0051	1.55453	0.00105
	1.55463	0.00421	1.55463	0.00211
	1.55473	0.00543	1.55473	0
	1.55483	0.00158	1.55483	-0.00315
	1.55493	0.0014	1.55493	0.00315
	1.55503	0.00279	1.55503	-0.00733
	1.55512	0.00488	1.55512	0.00209
	1.55522	0.00696	1.55522	-0.00313
	1.55532	0.0007	1.55532	0.00104
	1.55542	0.00434	1.55542	-0.00625
	1.55552	0.00503	1.55552	0.00104
	1.55561	0.00398	1.55561	-0.00416
	1.55571	0.00294	1.55571	-0.00311
	1.55581	0.00311	1.55581	0.00104
	1.55591	0.00138	1.55591	0.00103
	1.55601	0.00155	1.55601	-0.00517
	1.5561	0.00206	1.5561	-0.00516
	1.5562	0.0024	1.5562	-0.00618
	1.5563	0.0036	1.5563	-0.00206
	1.5564	0.00171	1.5564	-0.00514
	1.5565	0.00222	1.5565	-0.01232
	1.5566	0.00256	1.5566	-0.00102
	1.55669	0.00409	1.55669	-0.00205
	1.55679	0.00426	1.55679	-0.00102
	1.55689	0.00391	1.55689	0
	1.55699	0.00357	1.55699	-0.00204
	1.55709	0.00424	1.55709	0.00204
	1.55719	0.00271	1.55719	-0.00305
	1.55729	0.00355	1.55729	0
	1.55738	0.00203	1.55738	0
	1.55748	0.00287	1.55748	-0.00101
	1.55758	0.0027	1.55758	0
	1.55768	0.00471	1.55768	-0.00202
	1.55778	0.00387	1.55778	-0.00101
	1.55788	0.00487	1.55788	0.00201
	1.55797	0.00419	1.55797	0
	1.55807	0.00167	1.55807	-0.00301
	1.55817	0.00485	1.55817	-0.00301
	1.55827	0.00184	1.55827	-0.002
	1.55837	0.0025	1.55837	-0.005
	1.55847	0.00266	1.55847	0
	1.55857	0.00549	1.55857	-0.001
	1.55866	0.00324	1.55866	0.00498
	1.55876	0.00083	1.55876	0.00099
	1.55886	0.00232	1.55886	0.00099
	1.55896	0.00248	1.55896	-0.00496
	1.55906	0.00248	1.55906	0.00099
	1.55916	0.00429	1.55916	-0.00594
	1.55926	0.00379	1.55926	-0.00296
	1.55936	0.00214	1.55936	-0.00197
	1.55945	0.00509	1.55945	-0.00099
	1.55955	0.00345	1.55955	0.00197
	1.55965	0.00369	1.55965	-0.00099
	1.55975	0.00394	1.55975	-0.00098
	1.55985	0.00312	1.55985	-0.00689
	1.55995	0.00115	1.55995	-0.00591
	1.56005	0.0023	1.56005	0.00098
	1.56015	0.00312	1.56015	0.00098
	1.56024	0.00148	1.56024	-0.00394
	1.56034	0.00263	1.56034	0.00098
	1.56044	0.00197	1.56044	-0.00591

## Sheet: Figure 1g
Figure 1 g	H2Pc 3 ML (blue)
	Photon energy (eV)	Plasmon normalized intensity (arb. u.)
	1.35705	0.07247
	1.35712	0.10145
	1.35719	0.07246
	1.35726	0.08695
	1.35732	0.04347
	1.35739	0.1449
	1.35746	0.05787
	1.35753	0.10113
	1.35759	0.05771
	1.35766	0.10084
	1.35773	0.02877
	1.3578	0.10054
	1.35786	0.07171
	1.35793	0.08593
	1.358	0.0286
	1.35807	0.07139
	1.35813	0.02851
	1.3582	0.08541
	1.35827	0.08528
	1.35834	0.08515
	1.3584	0.08502
	1.35847	0.07074
	1.35854	0.07063
	1.35861	0.11282
	1.35867	0.08448
	1.35874	0.02812
	1.35881	0.05614
	1.35888	0.01401
	1.35894	0.05597
	1.35901	-0.01397
	1.35908	0.0279
	1.35915	0.0557
	1.35921	0.13904
	1.35928	0.02776
	1.35935	0.12474
	1.35942	0.05535
	1.35949	-0.04145
	1.35955	-0.0138
	1.35962	0.08264
	1.35969	0
	1.35976	0.04119
	1.35982	-0.01371
	1.35989	0.01369
	1.35996	0.01367
	1.36003	0.02729
	1.3601	0.04087
	1.36016	0.05442
	1.36023	0.05433
	1.3603	0.05425
	1.36037	0.01354
	1.36043	0.12168
	1.3605	0.0675
	1.36057	0
	1.36064	0.02692
	1.36071	0.08062
	1.36078	0.14759
	1.36084	0.06698
	1.36091	0
	1.36098	0.06678
	1.36105	0.04001
	1.36112	0.05326
	1.36118	0.0133
	1.36125	0.09292
	1.36132	0.03976
	1.36139	0.09264
	1.36146	0.02643
	1.36152	0.09237
	1.36159	0.11858
	1.36166	0.02631
	1.36173	0.02627
	1.3618	0.05246
	1.36186	0.05239
	1.36193	-0.01308
	1.362	0
	1.36207	0.01304
	1.36214	0.03906
	1.3622	0.052
	1.36227	0
	1.36234	0.02592
	1.36241	0.12942
	1.36248	0.09046
	1.36255	0.07743
	1.36261	0.01289
	1.36268	0.1158
	1.36275	0.06424
	1.36282	0.02566
	1.36289	0.10248
	1.36296	0.17908
	1.36303	0.10218
	1.36309	0.11479
	1.36316	0.21651
	1.36323	0.08902
	1.3633	0.22858
	1.36337	0.11412
	1.36343	0.18993
	1.3635	0.15173
	1.36357	0.25251
	1.36364	0.10086
	1.36371	0.27697
	1.36378	0.264
	1.36385	0.13809
	1.36391	0.10028
	1.36398	0.16272
	1.36405	-0.0125
	1.36412	0.08737
	1.36419	0.09971
	1.36426	0.11201
	1.36433	0.09943
	1.36439	0.02482
	1.36446	0.13632
	1.36453	0.0495
	1.3646	0
	1.36467	0
	1.36474	0.09858
	1.36481	0.02461
	1.36487	0.04915
	1.36494	0.01227
	1.36501	0.04901
	1.36508	0.06118
	1.36515	0.02444
	1.36522	0.0244
	1.36529	0.04874
	1.36536	0.13385
	1.36542	0.07291
	1.36549	0.04854
	1.36556	0.04847
	1.36563	0.0605
	1.3657	0.03625
	1.36577	0.03619
	1.36584	0.03614
	1.36591	0.0842
	1.36597	0.01201
	1.36604	0
	1.36611	0.05987
	1.36618	0
	1.36625	0.15516
	1.36632	0.0715
	1.36639	0.09519
	1.36646	0.03564
	1.36653	0.13047
	1.36659	0.03553
	1.36666	0.05912
	1.36673	0.10625
	1.3668	0.08251
	1.36687	0.08238
	1.36694	0.1175
	1.36701	0.0352
	1.36708	0.05857
	1.36715	0
	1.36722	0.05839
	1.36729	0.02332
	1.36735	0.04657
	1.36742	0.01162
	1.36749	0.09285
	1.36756	0.05794
	1.36763	0.05785
	1.3677	-0.0231
	1.36777	0.01153
	1.36784	0.12669
	1.36791	0.023
	1.36798	0.06889
	1.36805	0.04586
	1.36812	0.01145
	1.36818	0.09144
	1.36825	0
	1.36832	0.0114
	1.36839	0.04551
	1.36846	0.03408
	1.36853	0.02269
	1.3686	0.09061
	1.36867	0.03393
	1.36874	-0.03388
	1.36881	0.01127
	1.36888	0.12384
	1.36895	-0.01124
	1.36902	0.02245
	1.36909	0.03362
	1.36916	-0.02238
	1.36923	0.03352
	1.36929	0.08926
	1.36936	0.06685
	1.36943	0.03337
	1.3695	-0.02222
	1.36957	0
	1.36964	0.05537
	1.36971	-0.03317
	1.36978	0.07728
	1.36985	0.06614
	1.36992	0.02201
	1.36999	-0.02198
	1.37006	0.06583
	1.37013	0.01095
	1.3702	0.03281
	1.37027	0.02184
	1.37034	0.05452
	1.37041	0.04355
	1.37048	0.05435
	1.37055	0.03256
	1.37062	0.05419
	1.37068	0.04328
	1.37075	0.0108
	1.37082	0.09709
	1.37089	-0.01077
	1.37096	0.08604
	1.37103	-0.02148
	1.3711	0.03217
	1.37117	0.02141
	1.37124	0.03207
	1.37131	0.0427
	1.37138	0.06395
	1.37145	0
	1.37152	0.02125
	1.37159	0.03183
	1.37166	0.03178
	1.37173	0.04231
	1.3718	-0.01056
	1.37187	0.02109
	1.37194	0
	1.37201	0.01051
	1.37208	0.05249
	1.37215	0.04193
	1.37222	0.0628
	1.37229	0.03135
	1.37236	0.02087
	1.37243	-0.02084
	1.3725	0.03121
	1.37257	0.07272
	1.37264	0.05187
	1.37271	0.07251
	1.37278	0.01034
	1.37285	0.02065
	1.37292	0.05156
	1.37299	0.0103
	1.37306	0.02056
	1.37313	0.04107
	1.3732	0
	1.37327	0.02047
	1.37334	0.02044
	1.37341	0.04082
	1.37348	0.01019
	1.37355	0.03053
	1.37362	0.06096
	1.37369	-0.01014
	1.37376	0.03039
	1.37383	0.05057
	1.3739	0.05049
	1.37397	0.03025
	1.37404	0.0906
	1.37411	0.05026
	1.37418	0.02007
	1.37425	0.01002
	1.37433	0
	1.3744	0.00999
	1.37447	-0.00997
	1.37454	-0.02988
	1.37461	-0.00994
	1.37468	0.04964
	1.37475	0.02974
	1.37482	0.0099
	1.37489	-0.00988
	1.37496	0.02961
	1.37503	0.05913
	1.3751	0.06888
	1.37517	0.01965
	1.37524	0.01962
	1.37531	0.07837
	1.37538	0.00978
	1.37545	0.0586
	1.37552	0.06826
	1.37559	0.0779
	1.37566	0.05834
	1.37573	0.05825
	1.3758	0.06786
	1.37587	0.07744
	1.37594	0.06766
	1.37602	0.0772
	1.37609	0.11564
	1.37616	0.13471
	1.37623	0.07686
	1.3763	0.06715
	1.37637	0.11495
	1.37644	0.08609
	1.37651	0.07641
	1.37658	0.0763
	1.37665	0.08571
	1.37672	0.13314
	1.37679	0.06647
	1.37686	0.11378
	1.37693	0.09468
	1.377	0.07564
	1.37707	0.06608
	1.37715	0.1414
	1.37722	0.17884
	1.37729	0.13159
	1.37736	0.20647
	1.37743	0.25302
	1.3775	0.20586
	1.37757	0.16818
	1.37764	0.22391
	1.37771	0.20494
	1.37778	0.17673
	1.37785	0.27863
	1.37793	0.25039
	1.378	0.25002
	1.37807	0.18492
	1.37814	0.15695
	1.37821	0.22125
	1.37828	0.1749
	1.37835	0.08272
	1.37842	0.09178
	1.37849	0.15579
	1.37856	0.15556
	1.37863	0.10051
	1.37871	0.06387
	1.37878	0.0911
	1.37885	0.11826
	1.37892	0.01817
	1.37899	0.19954
	1.37906	0.08151
	1.37913	0.09044
	1.3792	0.13546
	1.37927	0.08115
	1.37935	0.10805
	1.37942	0.08991
	1.37949	0.07182
	1.37956	0.05379
	1.37963	0.05371
	1.3797	0.01788
	1.37977	0.09818
	1.37984	0.08913
	1.37991	0.0445
	1.37999	0.10665
	1.38006	0.10649
	1.38013	0.10634
	1.3802	0.06194
	1.38027	0.02651
	1.38034	0.05294
	1.38041	0.07049
	1.38049	0.08798
	1.38056	0.123
	1.38063	0.03509
	1.3807	0.13141
	1.38077	0.07873
	1.38084	0.07862
	1.38091	0.1134
	1.38099	0.15679
	1.38106	0.14787
	1.38113	0.07817
	1.3812	0.12143
	1.38127	0.11259
	1.38134	0.06919
	1.38141	0.15545
	1.38149	0.1466
	1.38156	0.12916
	1.38163	0.17197
	1.3817	0.10303
	1.38177	0.15432
	1.38184	0.14553
	1.38192	0.14532
	1.38199	0.16219
	1.38206	0.11933
	1.38213	0.0766
	1.3822	0.08499
	1.38227	0.14428
	1.38234	0.1356
	1.38242	0.11848
	1.38249	0.14366
	1.38256	0.18564
	1.38263	0.08426
	1.3827	0.21035
	1.38277	0.15964
	1.38285	0.21814
	1.38292	0.10892
	1.38299	0.20079
	1.38306	0.12531
	1.38313	0.15851
	1.3832	0.13329
	1.38328	0.09982
	1.38335	0.18275
	1.38342	0.14931
	1.38349	0.14082
	1.38356	0.15716
	1.38364	0.1239
	1.38371	0.16497
	1.38378	0.19768
	1.38385	0.1316
	1.38392	0.12321
	1.38399	0.10663
	1.38407	0.11467
	1.38414	0.13905
	1.38421	0.13885
	1.38428	0.09788
	1.38435	0.21992
	1.38443	0.1464
	1.3845	0.1462
	1.38457	0.146
	1.38464	0.1701
	1.38471	0.1375
	1.38479	0.16962
	1.38486	0.15325
	1.38493	0.14499
	1.385	0.12065
	1.38508	0.13655
	1.38515	0.16041
	1.38522	0.10412
	1.38529	0.16795
	1.38536	0.2316
	1.38544	0.11962
	1.38551	0.15926
	1.38558	0.12722
	1.38565	0.18261
	1.38573	0.17441
	1.3858	0.15832
	1.38587	0.18971
	1.38594	0.26046
	1.38601	0.26008
	1.38609	0.18887
	1.38616	0.25932
	1.38623	0.24325
	1.3863	0.2429
	1.38637	0.25037
	1.38645	0.25
	1.38652	0.31205
	1.38659	0.25707
	1.38666	0.27225
	1.38674	0.27185
	1.38681	0.34126
	1.38688	0.31754
	1.38695	0.27841
	1.38703	0.30117
	1.3871	0.2776
	1.38717	0.2618
	1.38724	0.35369
	1.38732	0.35318
	1.38739	0.36034
	1.38746	0.34452
	1.38753	0.35167
	1.38761	0.39697
	1.38768	0.30492
	1.38775	0.35778
	1.38782	0.38007
	1.3879	0.25808
	1.38797	0.27287
	1.38804	0.42386
	1.38811	0.325
	1.38819	0.33209
	1.38826	0.34669
	1.38833	0.42146
	1.38841	0.32316
	1.38848	0.38275
	1.38855	0.36722
	1.38862	0.28438
	1.3887	0.40355
	1.38877	0.28358
	1.38884	0.29809
	1.38891	0.27534
	1.38899	0.24522
	1.38906	0.25229
	1.38913	0.24451
	1.38921	0.25155
	1.38928	0.20685
	1.38935	0.17704
	1.38942	0.11048
	1.3895	0.14709
	1.38957	0.13952
	1.38964	0.14664
	1.38972	0.19766
	1.38979	0.14619
	1.38986	0.18976
	1.38993	0.16761
	1.39001	0.18918
	1.39008	0.15983
	1.39015	0.18136
	1.39023	0.17384
	1.3903	0.18804
	1.39037	0.18776
	1.39045	0.20911
	1.39052	0.17279
	1.39059	0.23004
	1.39066	0.15074
	1.39074	0.20785
	1.39081	0.20038
	1.39088	0.17865
	1.39096	0.19979
	1.39103	0.27073
	1.3911	0.23476
	1.39118	0.2131
	1.39125	0.22697
	1.39132	0.1983
	1.3914	0.2263
	1.39147	0.20478
	1.39154	0.28909
	1.39161	0.23234
	1.39169	0.31636
	1.39176	0.28781
	1.39183	0.30141
	1.39191	0.21698
	1.39198	0.34246
	1.39205	0.34893
	1.39213	0.32752
	1.3922	0.35487
	1.39227	0.3474
	1.39235	0.46484
	1.39242	0.42952
	1.39249	0.5465
	1.39257	0.60097
	1.39264	0.47594
	1.39271	0.57856
	1.39279	0.61899
	1.39286	0.70737
	1.39293	0.76806
	1.39301	0.90388
	1.39308	0.97093
	1.39315	1.20847
	1.39323	1.47257
	1.3933	1.57932
	1.39338	1.91005
	1.39345	2.28054
	1.39352	2.52792
	1.3936	3.0114
	1.39367	3.4732
	1.39374	3.71772
	1.39382	4.17715
	1.39389	4.08355
	1.39396	4.05067
	1.39404	3.90391
	1.39411	3.32216
	1.39418	2.72206
	1.39426	2.40418
	1.39433	1.92054
	1.3944	1.48491
	1.39448	1.26332
	1.39455	1.04902
	1.39463	0.97457
	1.3947	1.10556
	1.39477	1.27583
	1.39485	1.30695
	1.39492	1.41712
	1.39499	1.55987
	1.39507	1.51161
	1.39514	1.25349
	1.39522	1.08127
	1.39529	0.7918
	1.39536	0.56849
	1.39544	0.40454
	1.39551	0.28017
	1.39559	0.25374
	1.39566	0.19491
	1.39573	0.19463
	1.39581	0.18787
	1.39588	0.11644
	1.39595	0.07752
	1.39603	0.09676
	1.3961	0.10307
	1.39618	0.10292
	1.39625	0.06423
	1.39632	0.07056
	1.3964	0.04484
	1.39647	0.08315
	1.39655	0.05748
	1.39662	0.07016
	1.39669	0.04458
	1.39677	0.0318
	1.39684	0.00635
	1.39692	0.00634
	1.39699	0.01266
	1.39706	0.01897
	1.39714	0.00631
	1.39721	0
	1.39729	0.00629
	1.39736	0.03142
	1.39743	0.03764
	1.39751	0.01253
	1.39758	0.02502
	1.39766	0.00624
	1.39773	0.03117
	1.39781	0
	1.39788	0.00621
	1.39795	0.01241
	1.39803	-0.01858
	1.3981	0
	1.39818	-0.00617
	1.39825	-0.01233
	1.39833	-0.02461
	1.3984	0.00614
	1.39848	0.0184
	1.39855	0.03062
	1.39862	-0.01223
	1.3987	0.01831
	1.39877	0.01828
	1.39885	0.03651
	1.39892	0.01215
	1.399	0.0182
	1.39907	0.02422
	1.39914	0.00605
	1.39922	0.03018
	1.39929	0.00603
	1.39937	0
	1.39944	0.02403
	1.39952	0.05398
	1.39959	0.02396
	1.39967	0.04784
	1.39974	-0.01194
	1.39982	0.04769
	1.39989	0.01785
	1.39996	0.03565
	1.40004	0.06526
	1.40011	0.04739
	1.40019	0.02957
	1.40026	0.04724
	1.40034	0.02948
	1.40041	0.01177
	1.40049	0.01176
	1.40056	-0.00587
	1.40064	0.02344
	1.40071	0.00585
	1.40079	0.03505
	1.40086	0.04083
	1.40094	0.03494
	1.40101	0.02907
	1.40108	0.01742
	1.40116	-0.0058
	1.40123	0.00579
	1.40131	-0.00578
	1.40138	0
	1.40146	0.00576
	1.40153	-0.00575
	1.40161	0
	1.40168	-0.01147
	1.40176	-0.01145
	1.40183	-0.01143
	1.40191	0
	1.40198	0
	1.40206	-0.01138
	1.40213	0.00568
	1.40221	-0.00567
	1.40228	-0.01133
	1.40236	0.01131
	1.40243	0.00565
	1.40251	-0.00564
	1.40258	-0.01689
	1.40266	0.00562
	1.40273	-0.02245
	1.40281	-0.02241
	1.40288	-0.01119
	1.40296	-0.01117
	1.40303	-0.01116
	1.40311	0.01114
	1.40318	-0.01112
	1.40326	0.01111
	1.40333	0
	1.40341	0.00554
	1.40348	0.00553
	1.40356	-0.01104
	1.40363	-0.02205
	1.40371	-0.01101
	1.40378	-0.03297
	1.40386	-0.01646
	1.40394	-0.01644
	1.40401	0
	1.40408	-0.02731
	1.40416	-0.03272
	1.40424	0.01089
	1.40431	-0.01088
	1.40439	-0.02172
	1.40446	-0.01627
	1.40454	-0.02707
	1.40461	-0.02162
	1.40469	0.0108
	1.40476	-0.03234
	1.40484	-0.00538
	1.40491	-0.01075
	1.40499	0
	1.40506	-0.02143
	1.40514	0.00535
	1.40521	-0.01602
	1.40529	-0.01066
	1.40537	-0.03194
	1.40544	-0.01594
	1.40552	-0.01061
	1.40559	-0.01589
	1.40567	-0.02644
	1.40574	-0.03167
	1.40582	-0.00527
	1.4059	-0.02104
	1.40597	0.00525
	1.40605	-0.02097
	1.40612	0
	1.4062	-0.01567
	1.40627	0
	1.40635	-0.03645
	1.40642	0.0156
	1.4065	-0.01557
	1.40658	0.00518
	1.40665	-0.02069
	1.40673	-0.03098
	1.4068	0.02062
	1.40688	-0.01029
	1.40695	-0.02055
	1.40703	0.01539
	1.40711	0
	1.40718	-0.00511
	1.40726	-0.01021
	1.40733	-0.01529
	1.40741	-0.02035
	1.40748	-0.02031
	1.40756	-0.01521
	1.40764	-0.01012
	1.40771	-0.01516
	1.40779	-0.01009
	1.40786	0.01007
	1.40794	-0.01006
	1.40802	-0.00502
	1.40809	0.01002
	1.40817	-0.005
	1.40824	-0.005
	1.40832	-0.00998
	1.40839	-0.01494
	1.40847	0.00497
	1.40855	-0.01985
	1.40862	-0.00991
	1.4087	-0.02474
	1.40878	-0.00988
	1.40885	0.00986
	1.40893	0.00985
	1.409	-0.00983
	1.40908	-0.00491
	1.40915	0
	1.40923	0.00489
	1.40931	-0.01465
	1.40938	0.00975
	1.40946	-0.0292
	1.40954	-0.02429
	1.40961	-0.02425
	1.40969	-0.01937
	1.40977	-0.0145
	1.40984	0.00483
	1.40992	-0.00964
	1.40999	-0.03367
	1.41007	0.0048
	1.41015	-0.00479
	1.41022	-0.01436
	1.4103	-0.00955
	1.41037	-0.01431
	1.41045	0
	1.41053	0.00475
	1.4106	-0.00949
	1.41068	-0.01421
	1.41076	-0.00473
	1.41083	-0.01416
	1.41091	0.00943
	1.41099	-0.00471
	1.41106	-0.0047
	1.41114	0.00469
	1.41121	-0.00468
	1.41129	0.00467
	1.41137	-0.014
	1.41144	-0.00932
	1.41152	0.0093
	1.4116	0
	1.41167	0.00464
	1.41175	-0.00463
	1.41183	0.00924
	1.4119	0
	1.41198	-0.01842
	1.41206	-0.0046
	1.41213	0.00459
	1.41221	-0.03208
	1.41229	-0.00915
	1.41236	0
	1.41244	-0.00456
	1.41251	-0.02277
	1.41259	-0.01364
	1.41267	0.00908
	1.41274	-0.02266
	1.41282	-0.0181
	1.4129	-0.00452
	1.41298	-0.01804
	1.41305	0
	1.41313	-0.01798
	1.41321	-0.00898
	1.41328	0.01792
	1.41336	-0.0179
	1.41344	-0.0134
	1.41351	0
	1.41359	-0.00891
	1.41367	-0.02223
	1.41374	0
	1.41382	-0.00443
	1.4139	0.0177
	1.41397	-0.02209
	1.41405	-0.01764
	1.41413	-0.01761
	1.4142	0
	1.41428	-0.00878
	1.41436	0.00438
	1.41444	0.00875
	1.41451	0
	1.41459	-0.03053
	1.41467	-0.01306
	1.41474	0.02174
	1.41482	0
	1.4149	0.00867
	1.41497	-0.01731
	1.41505	-0.01728
	1.41513	0
	1.41521	-0.01723
	1.41528	-0.0129
	1.41536	0.01288
	1.41544	-0.02573
	1.41551	0
	1.41559	-0.00855
	1.41567	-0.0128
	1.41575	-0.02131
	1.41582	-0.00851
	1.4159	-0.01274
	1.41598	-0.00848
	1.41605	-0.01271
	1.41613	-0.01691
	1.41621	0.00844
	1.41629	0.00843
	1.41636	-0.01263
	1.41644	0.00841
	1.41652	-0.01259
	1.41659	-0.01676
	1.41667	-0.01255
	1.41675	0.00418
	1.41683	-0.00834
	1.4169	-0.01666
	1.41698	-0.00832
	1.41706	0.0083
	1.41714	-0.01658
	1.41721	0.00414
	1.41729	-0.00413
	1.41737	-0.01651
	1.41745	0.00824
	1.41752	-0.01234
	1.4176	-0.01643
	1.41768	-0.01641
	1.41776	-0.01638
	1.41783	-0.02863
	1.41791	0
	1.41799	0
	1.41807	-0.02443
	1.41814	-0.01219
	1.41822	-0.00812
	1.4183	0
	1.41838	-0.00405
	1.41845	-0.01212
	1.41853	0.00807
	1.41861	-0.00806
	1.41869	0.01609
	1.41877	-0.00402
	1.41884	0.00401
	1.41892	0.004
	1.419	0.004
	1.41908	0.00399
	1.41915	0.01594
	1.41923	-0.01592
	1.41931	-0.00397
	1.41939	0.00794
	1.41946	0.00792
	1.41954	-0.01582
	1.41962	-0.0158
	1.4197	0
	1.41977	-0.00788
	1.41985	0.01573
	1.41993	0
	1.42001	-0.00392
	1.42009	0
	1.42016	-0.00782
	1.42024	-0.01562
	1.42032	0.0078
	1.4204	-0.01168
	1.42048	-0.01943
	1.42055	-0.00388
	1.42063	-0.00388
	1.42071	-0.01161
	1.42079	-0.00773
	1.42087	-0.00386
	1.42094	-0.00385
	1.42102	-0.00769
	1.4211	-0.00768
	1.42118	-0.00384
	1.42126	-0.01149
	1.42133	-0.00382
	1.42141	-0.01146
	1.42149	-0.01144
	1.42157	-0.01523
	1.42165	0.0038
	1.42172	-0.01518
	1.4218	0.00379
	1.42188	-0.00378
	1.42196	-0.00378
	1.42204	-0.00377
	1.42211	0
	1.42219	-0.00376
	1.42227	-0.01126
	1.42235	-0.01873
	1.42243	0
	1.42251	0
	1.42258	0.01491
	1.42266	0.00372
	1.42274	0.00372
	1.42282	-0.00371
	1.4229	-0.01111
	1.42298	-0.0037
	1.42305	-0.01477
	1.42313	-0.00369
	1.42321	-0.01104
	1.42329	-0.02571
	1.42337	-0.00734
	1.42345	-0.00366
	1.42353	-0.01097
	1.4236	-0.0073
	1.42368	-0.00364
	1.42376	-0.00728
	1.42384	-0.00726
	1.42392	0
	1.424	-0.01086
	1.42407	-0.01446
	1.42415	0
	1.42423	0
	1.42431	-0.0036
	1.42439	0.00359
	1.42447	-0.00359
	1.42455	-0.01432
	1.42462	-0.00358
	1.4247	-0.01071
	1.42478	-0.00713
	1.42486	0
	1.42494	-0.02487
	1.42502	-0.02128
	1.4251	-0.01062
	1.42517	0.00707
	1.42525	-0.00706
	1.42533	0.00705
	1.42541	-0.01408
	1.42549	-0.00703
	1.42557	-0.00351
	1.42565	0.0035
	1.42573	0
	1.4258	-0.00349
	1.42588	0.00349
	1.42596	-0.01392
	1.42604	-0.01042
	1.42612	-0.02081
	1.4262	-0.01039
	1.42628	-0.00346
	1.42636	0.0138
	1.42644	-0.01378
	1.42651	0.00344
	1.42659	-0.00687
	1.42667	0.00343
	1.42675	-0.00684
	1.42683	-0.01708
	1.42691	-0.01706
	1.42699	-0.01703
	1.42707	0.0034
	1.42714	-0.01358
	1.42723	0.00339
	1.4273	-0.01692
	1.42738	-0.00338
	1.42746	0
	1.42754	-0.00673
	1.42762	-0.01681
	1.4277	-0.00336
	1.42778	0.00335
	1.42786	-0.00669
	1.42794	0
	1.42802	-0.00333
	1.42809	-0.01664
	1.42817	-0.00665
	1.42825	-0.01327
	1.42833	0.01325
	1.42841	-0.00661
	1.42849	-0.00991
	1.42857	-0.00659
	1.42865	0.00987
	1.42873	-0.01972
	1.42881	-0.0164
	1.42889	-0.00655
	1.42897	-0.00327
	1.42904	-0.01959
	1.42912	-0.0163
	1.4292	-0.00651
	1.42928	0.00325
	1.42936	-0.00324
	1.42944	-0.00972
	1.42952	0
	1.4296	-0.01292
	1.42968	-0.00967
	1.42976	0.00322
	1.42984	0
	1.42992	-0.00642
	1.43	-0.00641
	1.43008	-0.01599
	1.43016	-0.00319
	1.43024	-0.00319
	1.43032	-0.00637
	1.43039	-0.02542
	1.43047	-0.01586
	1.43055	-0.01267
	1.43063	0
	1.43071	0
	1.43079	-0.0063
	1.43087	-0.00944
	1.43095	-0.00628
	1.43103	0
	1.43111	-0.01879
	1.43119	0
	1.43127	0.00937
	1.43135	-0.00623
	1.43143	-0.00934
	1.43151	-0.00932
	1.43159	0.0031
	1.43167	-0.01239
	1.43175	-0.01855
	1.43183	-0.00617
	1.43191	0
	1.43199	-0.00926
	1.43207	-0.01543
	1.43215	-0.01235
	1.43223	-0.00617

## Sheet: Figure 2a
Figure 2a	ZnPc+ D0 (green crosses)		ZnPc+ D1 (green crosses)		ZnPc+ D0 parabolit fit (green solid line)		ZnPc+ D1 parabolit fit (green solid line)
	Angle (deg.)	E-E0min (eV)	Angle (deg.)	E-E0min (eV)	Angle (deg.)	E-E0min (eV)	Angle (deg.)	E-E0min (eV)
	-44	0.83171	-44	2.66257	-5.04	0.70764	-5.04	2.57766
	-42	0.8088	-42	2.63857	-5.03	0.70693	-5.03	2.57689
	-40	0.7648	-40	2.59245	-5.02	0.70623	-5.02	2.57611
	-36	0.6276	-36	2.44831	-5.01	0.70552	-5.01	2.57534
	-32	0.45481	-32	2.26627	-5	0.70481	-5	2.57457
	-28	0.28256	-28	2.08436	-4.99	0.70411	-4.99	2.5738
	-26	0.20626	-26	2.00379	-4.98	0.7034	-4.98	2.57303
	-24	0.14019	-24	1.93424	-4.97	0.7027	-4.97	2.57226
	-22	0.08601	-22	1.87753	-4.96	0.70199	-4.96	2.57149
	-20	0.04457	-20	1.83478	-4.95	0.70129	-4.95	2.57072
	-18	0.01641	-18	1.80653	-4.94	0.70058	-4.94	2.56995
	-17	0.00743	-17	1.79799	-4.93	0.69988	-4.93	2.56918
	-16.5	0.00424	-16.5	1.79516	-4.92	0.69917	-4.92	2.56841
	-16	0.00193	-16	1.79328	-4.91	0.69847	-4.91	2.56764
	-15.5	0.00052	-15.5	1.79236	-4.9	0.69777	-4.9	2.56687
	-15	0	-15	1.79238	-4.89	0.69707	-4.89	2.5661
	-14.5	0.00038	-14.5	1.79339	-4.88	0.69636	-4.88	2.56533
	-14	0.00166	-14	1.79538	-4.87	0.69566	-4.87	2.56457
	-12	0.01546	-12	1.81255	-4.86	0.69496	-4.86	2.5638
	-10	0.04193	-10	1.84305	-4.85	0.69426	-4.85	2.56303
	-8	0.07755	-8	1.883	-4.84	0.69356	-4.84	2.56227
	-6	0.11665	-6	1.92621	-4.83	0.69286	-4.83	2.5615
	-4	0.15211	-4	1.96509	-4.82	0.69216	-4.82	2.56074
	-2	0.17687	-2	1.99211	-4.81	0.69146	-4.81	2.55997
	0	0.18577	0	2.0018	-4.8	0.69076	-4.8	2.55921
	2	0.17687	2	1.99211	-4.79	0.69006	-4.79	2.55844
	4	0.15211	4	1.96509	-4.78	0.68936	-4.78	2.55768
	6	0.11665	6	1.92621	-4.77	0.68866	-4.77	2.55692
	8	0.07755	8	1.883	-4.76	0.68797	-4.76	2.55615
	10	0.04193	10	1.84305	-4.75	0.68727	-4.75	2.55539
	12	0.01546	12	1.81255	-4.74	0.68657	-4.74	2.55463
	14	0.00166	14	1.79538	-4.73	0.68587	-4.73	2.55387
	14.5	0.00038	14.5	1.79339	-4.72	0.68518	-4.72	2.55311
	15	0	15	1.79238	-4.71	0.68448	-4.71	2.55235
	15.5	0.00052	15.5	1.79236	-4.7	0.68379	-4.7	2.55158
	16	0.00193	16	1.79328	-4.69	0.68309	-4.69	2.55082
	16.5	0.00424	16.5	1.79516	-4.68	0.68239	-4.68	2.55006
	17	0.00743	17	1.79799	-4.67	0.6817	-4.67	2.54931
	18	0.01641	18	1.80653	-4.66	0.68101	-4.66	2.54855
	20	0.04457	20	1.83478	-4.65	0.68031	-4.65	2.54779
	22	0.08601	22	1.87753	-4.64	0.67962	-4.64	2.54703
	24	0.14019	24	1.93424	-4.63	0.67892	-4.63	2.54627
	26	0.20626	26	2.00379	-4.62	0.67823	-4.62	2.54551
	28	0.28256	28	2.08436	-4.61	0.67754	-4.61	2.54476
	32	0.45481	32	2.26627	-4.6	0.67685	-4.6	2.544
	36	0.6276	36	2.44831	-4.59	0.67616	-4.59	2.54324
	40	0.7648	40	2.59245	-4.58	0.67546	-4.58	2.54249
	42	0.8088	42	2.63857	-4.57	0.67477	-4.57	2.54173
	44	0.83171	44	2.66257	-4.56	0.67408	-4.56	2.54098
					-4.55	0.67339	-4.55	2.54022
					-4.54	0.6727	-4.54	2.53947
					-4.53	0.67201	-4.53	2.53871
					-4.52	0.67132	-4.52	2.53796
					-4.51	0.67063	-4.51	2.5372
					-4.5	0.66994	-4.5	2.53645
					-4.49	0.66926	-4.49	2.5357
					-4.48	0.66857	-4.48	2.53495
					-4.47	0.66788	-4.47	2.53419
					-4.46	0.66719	-4.46	2.53344
					-4.45	0.66651	-4.45	2.53269
					-4.44	0.66582	-4.44	2.53194
					-4.43	0.66513	-4.43	2.53119
					-4.42	0.66445	-4.42	2.53044
					-4.41	0.66376	-4.41	2.52969
					-4.4	0.66308	-4.4	2.52894
					-4.39	0.66239	-4.39	2.52819
					-4.38	0.66171	-4.38	2.52745
					-4.37	0.66102	-4.37	2.5267
					-4.36	0.66034	-4.36	2.52595
					-4.35	0.65966	-4.35	2.5252
					-4.34	0.65897	-4.34	2.52445
					-4.33	0.65829	-4.33	2.52371
					-4.32	0.65761	-4.32	2.52296
					-4.31	0.65693	-4.31	2.52222
					-4.3	0.65624	-4.3	2.52147
					-4.29	0.65556	-4.29	2.52073
					-4.28	0.65488	-4.28	2.51998
					-4.27	0.6542	-4.27	2.51924
					-4.26	0.65352	-4.26	2.51849
					-4.25	0.65284	-4.25	2.51775
					-4.24	0.65216	-4.24	2.51701
					-4.23	0.65148	-4.23	2.51626
					-4.22	0.6508	-4.22	2.51552
					-4.21	0.65013	-4.21	2.51478
					-4.2	0.64945	-4.2	2.51404
					-4.19	0.64877	-4.19	2.5133
					-4.18	0.64809	-4.18	2.51256
					-4.17	0.64742	-4.17	2.51182
					-4.16	0.64674	-4.16	2.51108
					-4.15	0.64606	-4.15	2.51034
					-4.14	0.64539	-4.14	2.5096
					-4.13	0.64471	-4.13	2.50886
					-4.12	0.64404	-4.12	2.50812
					-4.11	0.64336	-4.11	2.50738
					-4.1	0.64269	-4.1	2.50664
					-4.09	0.64201	-4.09	2.50591
					-4.08	0.64134	-4.08	2.50517
					-4.07	0.64066	-4.07	2.50443
					-4.06	0.63999	-4.06	2.5037
					-4.05	0.63932	-4.05	2.50296
					-4.04	0.63865	-4.04	2.50222
					-4.03	0.63797	-4.03	2.50149
					-4.02	0.6373	-4.02	2.50075
					-4.01	0.63663	-4.01	2.50002
					-4	0.63596	-4	2.49929
					-3.99	0.63529	-3.99	2.49855
					-3.98	0.63462	-3.98	2.49782
					-3.97	0.63395	-3.97	2.49709
					-3.96	0.63328	-3.96	2.49635
					-3.95	0.63261	-3.95	2.49562
					-3.94	0.63194	-3.94	2.49489
					-3.93	0.63127	-3.93	2.49416
					-3.92	0.63061	-3.92	2.49343
					-3.91	0.62994	-3.91	2.4927
					-3.9	0.62927	-3.9	2.49197
					-3.89	0.6286	-3.89	2.49124
					-3.88	0.62794	-3.88	2.49051
					-3.87	0.62727	-3.87	2.48978
					-3.86	0.6266	-3.86	2.48905
					-3.85	0.62594	-3.85	2.48832
					-3.84	0.62527	-3.84	2.48759
					-3.83	0.62461	-3.83	2.48687
					-3.82	0.62394	-3.82	2.48614
					-3.81	0.62328	-3.81	2.48541
					-3.8	0.62261	-3.8	2.48469
					-3.79	0.62195	-3.79	2.48396
					-3.78	0.62129	-3.78	2.48323
					-3.77	0.62062	-3.77	2.48251
					-3.76	0.61996	-3.76	2.48178
					-3.75	0.6193	-3.75	2.48106
					-3.74	0.61864	-3.74	2.48034
					-3.73	0.61798	-3.73	2.47961
					-3.72	0.61732	-3.72	2.47889
					-3.71	0.61666	-3.71	2.47817
					-3.7	0.61599	-3.7	2.47744
					-3.69	0.61533	-3.69	2.47672
					-3.68	0.61468	-3.68	2.476
					-3.67	0.61402	-3.67	2.47528
					-3.66	0.61336	-3.66	2.47456
					-3.65	0.6127	-3.65	2.47384
					-3.64	0.61204	-3.64	2.47312
					-3.63	0.61138	-3.63	2.4724
					-3.62	0.61072	-3.62	2.47168
					-3.61	0.61007	-3.61	2.47096
					-3.6	0.60941	-3.6	2.47024
					-3.59	0.60875	-3.59	2.46952
					-3.58	0.6081	-3.58	2.4688
					-3.57	0.60744	-3.57	2.46808
					-3.56	0.60679	-3.56	2.46737
					-3.55	0.60613	-3.55	2.46665
					-3.54	0.60548	-3.54	2.46593
					-3.53	0.60482	-3.53	2.46522
					-3.52	0.60417	-3.52	2.4645
					-3.51	0.60351	-3.51	2.46379
					-3.5	0.60286	-3.5	2.46307
					-3.49	0.60221	-3.49	2.46236
					-3.48	0.60156	-3.48	2.46164
					-3.47	0.6009	-3.47	2.46093
					-3.46	0.60025	-3.46	2.46022
					-3.45	0.5996	-3.45	2.4595
					-3.44	0.59895	-3.44	2.45879
					-3.43	0.5983	-3.43	2.45808
					-3.42	0.59765	-3.42	2.45737
					-3.41	0.597	-3.41	2.45665
					-3.4	0.59635	-3.4	2.45594
					-3.39	0.5957	-3.39	2.45523
					-3.38	0.59505	-3.38	2.45452
					-3.37	0.5944	-3.37	2.45381
					-3.36	0.59375	-3.36	2.4531
					-3.35	0.5931	-3.35	2.45239
					-3.34	0.59246	-3.34	2.45168
					-3.33	0.59181	-3.33	2.45098
					-3.32	0.59116	-3.32	2.45027
					-3.31	0.59052	-3.31	2.44956
					-3.3	0.58987	-3.3	2.44885
					-3.29	0.58922	-3.29	2.44815
					-3.28	0.58858	-3.28	2.44744
					-3.27	0.58793	-3.27	2.44673
					-3.26	0.58729	-3.26	2.44603
					-3.25	0.58664	-3.25	2.44532
					-3.24	0.586	-3.24	2.44462
					-3.23	0.58536	-3.23	2.44391
					-3.22	0.58471	-3.22	2.44321
					-3.21	0.58407	-3.21	2.4425
					-3.2	0.58343	-3.2	2.4418
					-3.19	0.58278	-3.19	2.4411
					-3.18	0.58214	-3.18	2.44039
					-3.17	0.5815	-3.17	2.43969
					-3.16	0.58086	-3.16	2.43899
					-3.15	0.58022	-3.15	2.43829
					-3.14	0.57958	-3.14	2.43759
					-3.13	0.57894	-3.13	2.43689
					-3.12	0.5783	-3.12	2.43618
					-3.11	0.57766	-3.11	2.43548
					-3.1	0.57702	-3.1	2.43479
					-3.09	0.57638	-3.09	2.43409
					-3.08	0.57574	-3.08	2.43339
					-3.07	0.5751	-3.07	2.43269
					-3.06	0.57447	-3.06	2.43199
					-3.05	0.57383	-3.05	2.43129
					-3.04	0.57319	-3.04	2.43059
					-3.03	0.57255	-3.03	2.4299
					-3.02	0.57192	-3.02	2.4292
					-3.01	0.57128	-3.01	2.4285
					-3	0.57065	-3	2.42781
					-2.99	0.57001	-2.99	2.42711
					-2.98	0.56938	-2.98	2.42642
					-2.97	0.56874	-2.97	2.42572
					-2.96	0.56811	-2.96	2.42503
					-2.95	0.56747	-2.95	2.42433
					-2.94	0.56684	-2.94	2.42364
					-2.93	0.56621	-2.93	2.42295
					-2.92	0.56557	-2.92	2.42226
					-2.91	0.56494	-2.91	2.42156
					-2.9	0.56431	-2.9	2.42087
					-2.89	0.56368	-2.89	2.42018
					-2.88	0.56305	-2.88	2.41949
					-2.87	0.56242	-2.87	2.4188
					-2.86	0.56178	-2.86	2.41811
					-2.85	0.56115	-2.85	2.41742
					-2.84	0.56052	-2.84	2.41673
					-2.83	0.55989	-2.83	2.41604
					-2.82	0.55927	-2.82	2.41535
					-2.81	0.55864	-2.81	2.41466
					-2.8	0.55801	-2.8	2.41397
					-2.79	0.55738	-2.79	2.41328
					-2.78	0.55675	-2.78	2.4126
					-2.77	0.55612	-2.77	2.41191
					-2.76	0.5555	-2.76	2.41122
					-2.75	0.55487	-2.75	2.41053
					-2.74	0.55424	-2.74	2.40985
					-2.73	0.55362	-2.73	2.40916
					-2.72	0.55299	-2.72	2.40848
					-2.71	0.55237	-2.71	2.40779
					-2.7	0.55174	-2.7	2.40711
					-2.69	0.55112	-2.69	2.40642
					-2.68	0.55049	-2.68	2.40574
					-2.67	0.54987	-2.67	2.40506
					-2.66	0.54925	-2.66	2.40437
					-2.65	0.54862	-2.65	2.40369
					-2.64	0.548	-2.64	2.40301
					-2.63	0.54738	-2.63	2.40233
					-2.62	0.54675	-2.62	2.40165
					-2.61	0.54613	-2.61	2.40097
					-2.6	0.54551	-2.6	2.40028
					-2.59	0.54489	-2.59	2.3996
					-2.58	0.54427	-2.58	2.39892
					-2.57	0.54365	-2.57	2.39824
					-2.56	0.54303	-2.56	2.39757
					-2.55	0.54241	-2.55	2.39689
					-2.54	0.54179	-2.54	2.39621
					-2.53	0.54117	-2.53	2.39553
					-2.52	0.54055	-2.52	2.39485
					-2.51	0.53993	-2.51	2.39418
					-2.5	0.53932	-2.5	2.3935
					-2.49	0.5387	-2.49	2.39282
					-2.48	0.53808	-2.48	2.39215
					-2.47	0.53746	-2.47	2.39147
					-2.46	0.53685	-2.46	2.39079
					-2.45	0.53623	-2.45	2.39012
					-2.44	0.53562	-2.44	2.38945
					-2.43	0.535	-2.43	2.38877
					-2.42	0.53439	-2.42	2.3881
					-2.41	0.53377	-2.41	2.38742
					-2.4	0.53316	-2.4	2.38675
					-2.39	0.53254	-2.39	2.38608
					-2.38	0.53193	-2.38	2.38541
					-2.37	0.53132	-2.37	2.38473
					-2.36	0.5307	-2.36	2.38406
					-2.35	0.53009	-2.35	2.38339
					-2.34	0.52948	-2.34	2.38272
					-2.33	0.52887	-2.33	2.38205
					-2.32	0.52825	-2.32	2.38138
					-2.31	0.52764	-2.31	2.38071
					-2.3	0.52703	-2.3	2.38004
					-2.29	0.52642	-2.29	2.37937
					-2.28	0.52581	-2.28	2.3787
					-2.27	0.5252	-2.27	2.37804
					-2.26	0.52459	-2.26	2.37737
					-2.25	0.52398	-2.25	2.3767
					-2.24	0.52337	-2.24	2.37603
					-2.23	0.52277	-2.23	2.37537
					-2.22	0.52216	-2.22	2.3747
					-2.21	0.52155	-2.21	2.37403
					-2.2	0.52094	-2.2	2.37337
					-2.19	0.52034	-2.19	2.3727
					-2.18	0.51973	-2.18	2.37204
					-2.17	0.51912	-2.17	2.37138
					-2.16	0.51852	-2.16	2.37071
					-2.15	0.51791	-2.15	2.37005
					-2.14	0.51731	-2.14	2.36938
					-2.13	0.5167	-2.13	2.36872
					-2.12	0.5161	-2.12	2.36806
					-2.11	0.51549	-2.11	2.3674
					-2.1	0.51489	-2.1	2.36674
					-2.09	0.51429	-2.09	2.36607
					-2.08	0.51368	-2.08	2.36541
					-2.07	0.51308	-2.07	2.36475
					-2.06	0.51248	-2.06	2.36409
					-2.05	0.51188	-2.05	2.36343
					-2.04	0.51127	-2.04	2.36277
					-2.03	0.51067	-2.03	2.36211
					-2.02	0.51007	-2.02	2.36146
					-2.01	0.50947	-2.01	2.3608
					-2	0.50887	-2	2.36014
					-1.99	0.50827	-1.99	2.35948
					-1.98	0.50767	-1.98	2.35883
					-1.97	0.50707	-1.97	2.35817
					-1.96	0.50647	-1.96	2.35751
					-1.95	0.50587	-1.95	2.35686
					-1.94	0.50528	-1.94	2.3562
					-1.93	0.50468	-1.93	2.35555
					-1.92	0.50408	-1.92	2.35489
					-1.91	0.50348	-1.91	2.35424
					-1.9	0.50289	-1.9	2.35358
					-1.89	0.50229	-1.89	2.35293
					-1.88	0.5017	-1.88	2.35228
					-1.87	0.5011	-1.87	2.35162
					-1.86	0.5005	-1.86	2.35097
					-1.85	0.49991	-1.85	2.35032
					-1.84	0.49931	-1.84	2.34967
					-1.83	0.49872	-1.83	2.34902
					-1.82	0.49813	-1.82	2.34836
					-1.81	0.49753	-1.81	2.34771
					-1.8	0.49694	-1.8	2.34706
					-1.79	0.49635	-1.79	2.34641
					-1.78	0.49575	-1.78	2.34576
					-1.77	0.49516	-1.77	2.34512
					-1.76	0.49457	-1.76	2.34447
					-1.75	0.49398	-1.75	2.34382
					-1.74	0.49339	-1.74	2.34317
					-1.73	0.4928	-1.73	2.34252
					-1.72	0.49221	-1.72	2.34188
					-1.71	0.49162	-1.71	2.34123
					-1.7	0.49103	-1.7	2.34058
					-1.69	0.49044	-1.69	2.33994
					-1.68	0.48985	-1.68	2.33929
					-1.67	0.48926	-1.67	2.33865
					-1.66	0.48867	-1.66	2.338
					-1.65	0.48808	-1.65	2.33736
					-1.64	0.4875	-1.64	2.33671
					-1.63	0.48691	-1.63	2.33607
					-1.62	0.48632	-1.62	2.33542
					-1.61	0.48574	-1.61	2.33478
					-1.6	0.48515	-1.6	2.33414
					-1.59	0.48457	-1.59	2.3335
					-1.58	0.48398	-1.58	2.33286
					-1.57	0.48339	-1.57	2.33221
					-1.56	0.48281	-1.56	2.33157
					-1.55	0.48223	-1.55	2.33093
					-1.54	0.48164	-1.54	2.33029
					-1.53	0.48106	-1.53	2.32965
					-1.52	0.48047	-1.52	2.32901
					-1.51	0.47989	-1.51	2.32837
					-1.5	0.47931	-1.5	2.32773
					-1.49	0.47873	-1.49	2.3271
					-1.48	0.47815	-1.48	2.32646
					-1.47	0.47756	-1.47	2.32582
					-1.46	0.47698	-1.46	2.32518
					-1.45	0.4764	-1.45	2.32455
					-1.44	0.47582	-1.44	2.32391
					-1.43	0.47524	-1.43	2.32327
					-1.42	0.47466	-1.42	2.32264
					-1.41	0.47408	-1.41	2.322
					-1.4	0.4735	-1.4	2.32137
					-1.39	0.47292	-1.39	2.32073
					-1.38	0.47235	-1.38	2.3201
					-1.37	0.47177	-1.37	2.31946
					-1.36	0.47119	-1.36	2.31883
					-1.35	0.47061	-1.35	2.3182
					-1.34	0.47004	-1.34	2.31757
					-1.33	0.46946	-1.33	2.31693
					-1.32	0.46888	-1.32	2.3163
					-1.31	0.46831	-1.31	2.31567
					-1.3	0.46773	-1.3	2.31504
					-1.29	0.46716	-1.29	2.31441
					-1.28	0.46658	-1.28	2.31378
					-1.27	0.46601	-1.27	2.31315
					-1.26	0.46543	-1.26	2.31252
					-1.25	0.46486	-1.25	2.31189
					-1.24	0.46429	-1.24	2.31126
					-1.23	0.46371	-1.23	2.31063
					-1.22	0.46314	-1.22	2.31
					-1.21	0.46257	-1.21	2.30937
					-1.2	0.462	-1.2	2.30875
					-1.19	0.46143	-1.19	2.30812
					-1.18	0.46085	-1.18	2.30749
					-1.17	0.46028	-1.17	2.30687
					-1.16	0.45971	-1.16	2.30624
					-1.15	0.45914	-1.15	2.30562
					-1.14	0.45857	-1.14	2.30499
					-1.13	0.458	-1.13	2.30437
					-1.12	0.45743	-1.12	2.30374
					-1.11	0.45687	-1.11	2.30312
					-1.1	0.4563	-1.1	2.30249
					-1.09	0.45573	-1.09	2.30187
					-1.08	0.45516	-1.08	2.30125
					-1.07	0.45459	-1.07	2.30063
					-1.06	0.45403	-1.06	2.3
					-1.05	0.45346	-1.05	2.29938
					-1.04	0.45289	-1.04	2.29876
					-1.03	0.45233	-1.03	2.29814
					-1.02	0.45176	-1.02	2.29752
					-1.01	0.4512	-1.01	2.2969
					-1	0.45063	-1	2.29628
					-0.99	0.45007	-0.99	2.29566
					-0.98	0.4495	-0.98	2.29504
					-0.97	0.44894	-0.97	2.29442
					-0.96	0.44838	-0.96	2.2938
					-0.95	0.44781	-0.95	2.29319
					-0.94	0.44725	-0.94	2.29257
					-0.93	0.44669	-0.93	2.29195
					-0.92	0.44613	-0.92	2.29134
					-0.91	0.44557	-0.91	2.29072
					-0.9	0.445	-0.9	2.2901
					-0.89	0.44444	-0.89	2.28949
					-0.88	0.44388	-0.88	2.28887
					-0.87	0.44332	-0.87	2.28826
					-0.86	0.44276	-0.86	2.28764
					-0.85	0.4422	-0.85	2.28703
					-0.84	0.44164	-0.84	2.28642
					-0.83	0.44108	-0.83	2.2858
					-0.82	0.44053	-0.82	2.28519
					-0.81	0.43997	-0.81	2.28458
					-0.8	0.43941	-0.8	2.28396
					-0.79	0.43885	-0.79	2.28335
					-0.78	0.4383	-0.78	2.28274
					-0.77	0.43774	-0.77	2.28213
					-0.76	0.43718	-0.76	2.28152
					-0.75	0.43663	-0.75	2.28091
					-0.74	0.43607	-0.74	2.2803
					-0.73	0.43552	-0.73	2.27969
					-0.72	0.43496	-0.72	2.27908
					-0.71	0.43441	-0.71	2.27847
					-0.7	0.43385	-0.7	2.27786
					-0.69	0.4333	-0.69	2.27726
					-0.68	0.43274	-0.68	2.27665
					-0.67	0.43219	-0.67	2.27604
					-0.66	0.43164	-0.66	2.27543
					-0.65	0.43109	-0.65	2.27483
					-0.64	0.43053	-0.64	2.27422
					-0.63	0.42998	-0.63	2.27362
					-0.62	0.42943	-0.62	2.27301
					-0.61	0.42888	-0.61	2.27241
					-0.6	0.42833	-0.6	2.2718
					-0.59	0.42778	-0.59	2.2712
					-0.58	0.42723	-0.58	2.27059
					-0.57	0.42668	-0.57	2.26999
					-0.56	0.42613	-0.56	2.26939
					-0.55	0.42558	-0.55	2.26878
					-0.54	0.42503	-0.54	2.26818
					-0.53	0.42448	-0.53	2.26758
					-0.52	0.42394	-0.52	2.26698
					-0.51	0.42339	-0.51	2.26638
					-0.5	0.42284	-0.5	2.26578
					-0.49	0.42229	-0.49	2.26518
					-0.48	0.42175	-0.48	2.26458
					-0.47	0.4212	-0.47	2.26398
					-0.46	0.42066	-0.46	2.26338
					-0.45	0.42011	-0.45	2.26278
					-0.44	0.41957	-0.44	2.26218
					-0.43	0.41902	-0.43	2.26158
					-0.42	0.41848	-0.42	2.26099
					-0.41	0.41793	-0.41	2.26039
					-0.4	0.41739	-0.4	2.25979
					-0.39	0.41685	-0.39	2.25919
					-0.38	0.4163	-0.38	2.2586
					-0.37	0.41576	-0.37	2.258
					-0.36	0.41522	-0.36	2.25741
					-0.35	0.41468	-0.35	2.25681
					-0.34	0.41413	-0.34	2.25622
					-0.33	0.41359	-0.33	2.25562
					-0.32	0.41305	-0.32	2.25503
					-0.31	0.41251	-0.31	2.25444
					-0.3	0.41197	-0.3	2.25384
					-0.29	0.41143	-0.29	2.25325
					-0.28	0.41089	-0.28	2.25266
					-0.27	0.41035	-0.27	2.25207
					-0.26	0.40981	-0.26	2.25147
					-0.25	0.40928	-0.25	2.25088
					-0.24	0.40874	-0.24	2.25029
					-0.23	0.4082	-0.23	2.2497
					-0.22	0.40766	-0.22	2.24911
					-0.21	0.40713	-0.21	2.24852
					-0.2	0.40659	-0.2	2.24793
					-0.19	0.40605	-0.19	2.24734
					-0.18	0.40552	-0.18	2.24676
					-0.17	0.40498	-0.17	2.24617
					-0.16	0.40445	-0.16	2.24558
					-0.15	0.40391	-0.15	2.24499
					-0.14	0.40338	-0.14	2.24441
					-0.13	0.40284	-0.13	2.24382
					-0.12	0.40231	-0.12	2.24323
					-0.11	0.40178	-0.11	2.24265
					-0.1	0.40124	-0.1	2.24206
					-0.09	0.40071	-0.09	2.24148
					-0.08	0.40018	-0.08	2.24089
					-0.07	0.39965	-0.07	2.24031
					-0.06	0.39912	-0.06	2.23972
					-0.05	0.39858	-0.05	2.23914
					-0.04	0.39805	-0.04	2.23856
					-0.03	0.39752	-0.03	2.23797
					-0.02	0.39699	-0.02	2.23739
					-0.01	0.39646	-0.01	2.23681
					0	0.39593	0	2.23623
					0.01	0.3954	0.01	2.23565
					0.02	0.39488	0.02	2.23507
					0.03	0.39435	0.03	2.23448
					0.04	0.39382	0.04	2.2339
					0.05	0.39329	0.05	2.23332
					0.06	0.39276	0.06	2.23275
					0.07	0.39224	0.07	2.23217
					0.08	0.39171	0.08	2.23159
					0.09	0.39118	0.09	2.23101
					0.1	0.39066	0.1	2.23043
					0.11	0.39013	0.11	2.22985
					0.12	0.38961	0.12	2.22928
					0.13	0.38908	0.13	2.2287
					0.14	0.38856	0.14	2.22812
					0.15	0.38803	0.15	2.22755
					0.16	0.38751	0.16	2.22697
					0.17	0.38699	0.17	2.2264
					0.18	0.38646	0.18	2.22582
					0.19	0.38594	0.19	2.22525
					0.2	0.38542	0.2	2.22467
					0.21	0.3849	0.21	2.2241
					0.22	0.38437	0.22	2.22353
					0.23	0.38385	0.23	2.22295
					0.24	0.38333	0.24	2.22238
					0.25	0.38281	0.25	2.22181
					0.26	0.38229	0.26	2.22124
					0.27	0.38177	0.27	2.22067
					0.28	0.38125	0.28	2.22009
					0.29	0.38073	0.29	2.21952
					0.3	0.38021	0.3	2.21895
					0.31	0.37969	0.31	2.21838
					0.32	0.37918	0.32	2.21781
					0.33	0.37866	0.33	2.21725
					0.34	0.37814	0.34	2.21668
					0.35	0.37762	0.35	2.21611
					0.36	0.37711	0.36	2.21554
					0.37	0.37659	0.37	2.21497
					0.38	0.37608	0.38	2.21441
					0.39	0.37556	0.39	2.21384
					0.4	0.37504	0.4	2.21327
					0.41	0.37453	0.41	2.21271
					0.42	0.37401	0.42	2.21214
					0.43	0.3735	0.43	2.21158
					0.44	0.37299	0.44	2.21101
					0.45	0.37247	0.45	2.21045
					0.46	0.37196	0.46	2.20988
					0.47	0.37145	0.47	2.20932
					0.48	0.37093	0.48	2.20875
					0.49	0.37042	0.49	2.20819
					0.5	0.36991	0.5	2.20763
					0.51	0.3694	0.51	2.20707
					0.52	0.36889	0.52	2.2065
					0.53	0.36838	0.53	2.20594
					0.54	0.36787	0.54	2.20538
					0.55	0.36736	0.55	2.20482
					0.56	0.36685	0.56	2.20426
					0.57	0.36634	0.57	2.2037
					0.58	0.36583	0.58	2.20314
					0.59	0.36532	0.59	2.20258
					0.6	0.36481	0.6	2.20202
					0.61	0.3643	0.61	2.20147
					0.62	0.3638	0.62	2.20091
					0.63	0.36329	0.63	2.20035
					0.64	0.36278	0.64	2.19979
					0.65	0.36228	0.65	2.19924
					0.66	0.36177	0.66	2.19868
					0.67	0.36126	0.67	2.19812
					0.68	0.36076	0.68	2.19757
					0.69	0.36025	0.69	2.19701
					0.7	0.35975	0.7	2.19646
					0.71	0.35924	0.71	2.1959
					0.72	0.35874	0.72	2.19535
					0.73	0.35824	0.73	2.19479
					0.74	0.35773	0.74	2.19424
					0.75	0.35723	0.75	2.19369
					0.76	0.35673	0.76	2.19313
					0.77	0.35623	0.77	2.19258
					0.78	0.35572	0.78	2.19203
					0.79	0.35522	0.79	2.19148
					0.8	0.35472	0.8	2.19093
					0.81	0.35422	0.81	2.19038
					0.82	0.35372	0.82	2.18983
					0.83	0.35322	0.83	2.18928
					0.84	0.35272	0.84	2.18873
					0.85	0.35222	0.85	2.18818
					0.86	0.35172	0.86	2.18763
					0.87	0.35122	0.87	2.18708
					0.88	0.35072	0.88	2.18653
					0.89	0.35023	0.89	2.18598
					0.9	0.34973	0.9	2.18544
					0.91	0.34923	0.91	2.18489
					0.92	0.34873	0.92	2.18434
					0.93	0.34824	0.93	2.1838
					0.94	0.34774	0.94	2.18325
					0.95	0.34725	0.95	2.1827
					0.96	0.34675	0.96	2.18216
					0.97	0.34626	0.97	2.18161
					0.98	0.34576	0.98	2.18107
					0.99	0.34527	0.99	2.18053
					1	0.34477	1	2.17998
					1.01	0.34428	1.01	2.17944
					1.02	0.34378	1.02	2.1789
					1.03	0.34329	1.03	2.17835
					1.04	0.3428	1.04	2.17781
					1.05	0.34231	1.05	2.17727
					1.06	0.34181	1.06	2.17673
					1.07	0.34132	1.07	2.17619
					1.08	0.34083	1.08	2.17565
					1.09	0.34034	1.09	2.17511
					1.1	0.33985	1.1	2.17457
					1.11	0.33936	1.11	2.17403
					1.12	0.33887	1.12	2.17349
					1.13	0.33838	1.13	2.17295
					1.14	0.33789	1.14	2.17241
					1.15	0.3374	1.15	2.17187
					1.16	0.33691	1.16	2.17134
					1.17	0.33643	1.17	2.1708
					1.18	0.33594	1.18	2.17026
					1.19	0.33545	1.19	2.16973
					1.2	0.33496	1.2	2.16919
					1.21	0.33448	1.21	2.16866
					1.22	0.33399	1.22	2.16812
					1.23	0.33351	1.23	2.16759
					1.24	0.33302	1.24	2.16705
					1.25	0.33253	1.25	2.16652
					1.26	0.33205	1.26	2.16598
					1.27	0.33156	1.27	2.16545
					1.28	0.33108	1.28	2.16492
					1.29	0.3306	1.29	2.16438
					1.3	0.33011	1.3	2.16385
					1.31	0.32963	1.31	2.16332
					1.32	0.32915	1.32	2.16279
					1.33	0.32867	1.33	2.16226
					1.34	0.32818	1.34	2.16173
					1.35	0.3277	1.35	2.1612
					1.36	0.32722	1.36	2.16067
					1.37	0.32674	1.37	2.16014
					1.38	0.32626	1.38	2.15961
					1.39	0.32578	1.39	2.15908
					1.4	0.3253	1.4	2.15855
					1.41	0.32482	1.41	2.15802
					1.42	0.32434	1.42	2.1575
					1.43	0.32386	1.43	2.15697
					1.44	0.32338	1.44	2.15644
					1.45	0.3229	1.45	2.15592
					1.46	0.32243	1.46	2.15539
					1.47	0.32195	1.47	2.15486
					1.48	0.32147	1.48	2.15434
					1.49	0.32099	1.49	2.15381
					1.5	0.32052	1.5	2.15329
					1.51	0.32004	1.51	2.15276
					1.52	0.31957	1.52	2.15224
					1.53	0.31909	1.53	2.15172
					1.54	0.31862	1.54	2.15119
					1.55	0.31814	1.55	2.15067
					1.56	0.31767	1.56	2.15015
					1.57	0.31719	1.57	2.14963
					1.58	0.31672	1.58	2.14911
					1.59	0.31625	1.59	2.14858
					1.6	0.31577	1.6	2.14806
					1.61	0.3153	1.61	2.14754
					1.62	0.31483	1.62	2.14702
					1.63	0.31436	1.63	2.1465
					1.64	0.31389	1.64	2.14598
					1.65	0.31341	1.65	2.14547
					1.66	0.31294	1.66	2.14495
					1.67	0.31247	1.67	2.14443
					1.68	0.312	1.68	2.14391
					1.69	0.31153	1.69	2.14339
					1.7	0.31106	1.7	2.14288
					1.71	0.3106	1.71	2.14236
					1.72	0.31013	1.72	2.14184
					1.73	0.30966	1.73	2.14133
					1.74	0.30919	1.74	2.14081
					1.75	0.30872	1.75	2.1403
					1.76	0.30826	1.76	2.13978
					1.77	0.30779	1.77	2.13927
					1.78	0.30732	1.78	2.13876
					1.79	0.30686	1.79	2.13824
					1.8	0.30639	1.8	2.13773
					1.81	0.30592	1.81	2.13722
					1.82	0.30546	1.82	2.1367
					1.83	0.30499	1.83	2.13619
					1.84	0.30453	1.84	2.13568
					1.85	0.30407	1.85	2.13517
					1.86	0.3036	1.86	2.13466
					1.87	0.30314	1.87	2.13415
					1.88	0.30268	1.88	2.13364
					1.89	0.30221	1.89	2.13313
					1.9	0.30175	1.9	2.13262
					1.91	0.30129	1.91	2.13211
					1.92	0.30083	1.92	2.1316
					1.93	0.30037	1.93	2.13109
					1.94	0.29991	1.94	2.13059
					1.95	0.29945	1.95	2.13008
					1.96	0.29899	1.96	2.12957
					1.97	0.29853	1.97	2.12906
					1.98	0.29807	1.98	2.12856
					1.99	0.29761	1.99	2.12805
					2	0.29715	2	2.12755
					2.01	0.29669	2.01	2.12704
					2.02	0.29623	2.02	2.12654
					2.03	0.29577	2.03	2.12603
					2.04	0.29532	2.04	2.12553
					2.05	0.29486	2.05	2.12502
					2.06	0.2944	2.06	2.12452
					2.07	0.29395	2.07	2.12402
					2.08	0.29349	2.08	2.12352
					2.09	0.29304	2.09	2.12301
					2.1	0.29258	2.1	2.12251
					2.11	0.29213	2.11	2.12201
					2.12	0.29167	2.12	2.12151
					2.13	0.29122	2.13	2.12101
					2.14	0.29076	2.14	2.12051
					2.15	0.29031	2.15	2.12001
					2.16	0.28986	2.16	2.11951
					2.17	0.2894	2.17	2.11901
					2.18	0.28895	2.18	2.11851
					2.19	0.2885	2.19	2.11801
					2.2	0.28805	2.2	2.11752
					2.21	0.2876	2.21	2.11702
					2.22	0.28715	2.22	2.11652
					2.23	0.2867	2.23	2.11602
					2.24	0.28625	2.24	2.11553
					2.25	0.2858	2.25	2.11503
					2.26	0.28535	2.26	2.11454
					2.27	0.2849	2.27	2.11404
					2.28	0.28445	2.28	2.11355
					2.29	0.284	2.29	2.11305
					2.3	0.28355	2.3	2.11256
					2.31	0.2831	2.31	2.11206
					2.32	0.28266	2.32	2.11157
					2.33	0.28221	2.33	2.11108
					2.34	0.28176	2.34	2.11059
					2.35	0.28132	2.35	2.11009
					2.36	0.28087	2.36	2.1096
					2.37	0.28042	2.37	2.10911
					2.38	0.27998	2.38	2.10862
					2.39	0.27953	2.39	2.10813
					2.4	0.27909	2.4	2.10764
					2.41	0.27865	2.41	2.10715
					2.42	0.2782	2.42	2.10666
					2.43	0.27776	2.43	2.10617
					2.44	0.27732	2.44	2.10568
					2.45	0.27687	2.45	2.10519
					2.46	0.27643	2.46	2.1047
					2.47	0.27599	2.47	2.10422
					2.48	0.27555	2.48	2.10373
					2.49	0.2751	2.49	2.10324
					2.5	0.27466	2.5	2.10276
					2.51	0.27422	2.51	2.10227
					2.52	0.27378	2.52	2.10178
					2.53	0.27334	2.53	2.1013
					2.54	0.2729	2.54	2.10081
					2.55	0.27246	2.55	2.10033
					2.56	0.27203	2.56	2.09985
					2.57	0.27159	2.57	2.09936
					2.58	0.27115	2.58	2.09888
					2.59	0.27071	2.59	2.0984
					2.6	0.27027	2.6	2.09791
					2.61	0.26984	2.61	2.09743
					2.62	0.2694	2.62	2.09695
					2.63	0.26896	2.63	2.09647
					2.64	0.26853	2.64	2.09599
					2.65	0.26809	2.65	2.0955
					2.66	0.26766	2.66	2.09502
					2.67	0.26722	2.67	2.09454
					2.68	0.26679	2.68	2.09406
					2.69	0.26635	2.69	2.09359
					2.7	0.26592	2.7	2.09311
					2.71	0.26548	2.71	2.09263
					2.72	0.26505	2.72	2.09215
					2.73	0.26462	2.73	2.09167
					2.74	0.26419	2.74	2.0912
					2.75	0.26375	2.75	2.09072
					2.76	0.26332	2.76	2.09024
					2.77	0.26289	2.77	2.08977
					2.78	0.26246	2.78	2.08929
					2.79	0.26203	2.79	2.08881
					2.8	0.2616	2.8	2.08834
					2.81	0.26117	2.81	2.08786
					2.82	0.26074	2.82	2.08739
					2.83	0.26031	2.83	2.08692
					2.84	0.25988	2.84	2.08644
					2.85	0.25945	2.85	2.08597
					2.86	0.25902	2.86	2.0855
					2.87	0.25859	2.87	2.08502
					2.88	0.25817	2.88	2.08455
					2.89	0.25774	2.89	2.08408
					2.9	0.25731	2.9	2.08361
					2.91	0.25689	2.91	2.08314
					2.92	0.25646	2.92	2.08267
					2.93	0.25603	2.93	2.0822
					2.94	0.25561	2.94	2.08173
					2.95	0.25518	2.95	2.08126
					2.96	0.25476	2.96	2.08079
					2.97	0.25433	2.97	2.08032
					2.98	0.25391	2.98	2.07985
					2.99	0.25349	2.99	2.07939
					3	0.25306	3	2.07892
					3.01	0.25264	3.01	2.07845
					3.02	0.25222	3.02	2.07798
					3.03	0.2518	3.03	2.07752
					3.04	0.25137	3.04	2.07705
					3.05	0.25095	3.05	2.07659
					3.06	0.25053	3.06	2.07612
					3.07	0.25011	3.07	2.07566
					3.08	0.24969	3.08	2.07519
					3.09	0.24927	3.09	2.07473
					3.1	0.24885	3.1	2.07426
					3.11	0.24843	3.11	2.0738
					3.12	0.24801	3.12	2.07334
					3.13	0.24759	3.13	2.07288
					3.14	0.24717	3.14	2.07241
					3.15	0.24676	3.15	2.07195
					3.16	0.24634	3.16	2.07149
					3.17	0.24592	3.17	2.07103
					3.18	0.2455	3.18	2.07057
					3.19	0.24509	3.19	2.07011
					3.2	0.24467	3.2	2.06965
					3.21	0.24426	3.21	2.06919
					3.22	0.24384	3.22	2.06873
					3.23	0.24342	3.23	2.06827
					3.24	0.24301	3.24	2.06781
					3.25	0.2426	3.25	2.06736
					3.26	0.24218	3.26	2.0669
					3.27	0.24177	3.27	2.06644
					3.28	0.24135	3.28	2.06598
					3.29	0.24094	3.29	2.06553
					3.3	0.24053	3.3	2.06507
					3.31	0.24012	3.31	2.06462
					3.32	0.2397	3.32	2.06416
					3.33	0.23929	3.33	2.06371
					3.34	0.23888	3.34	2.06325
					3.35	0.23847	3.35	2.0628
					3.36	0.23806	3.36	2.06234
					3.37	0.23765	3.37	2.06189
					3.38	0.23724	3.38	2.06144
					3.39	0.23683	3.39	2.06099
					3.4	0.23642	3.4	2.06053
					3.41	0.23601	3.41	2.06008
					3.42	0.2356	3.42	2.05963
					3.43	0.23519	3.43	2.05918
					3.44	0.23479	3.44	2.05873
					3.45	0.23438	3.45	2.05828
					3.46	0.23397	3.46	2.05783
					3.47	0.23357	3.47	2.05738
					3.48	0.23316	3.48	2.05693
					3.49	0.23275	3.49	2.05648
					3.5	0.23235	3.5	2.05603
					3.51	0.23194	3.51	2.05558
					3.52	0.23154	3.52	2.05514
					3.53	0.23113	3.53	2.05469
					3.54	0.23073	3.54	2.05424
					3.55	0.23032	3.55	2.0538
					3.56	0.22992	3.56	2.05335
					3.57	0.22952	3.57	2.0529
					3.58	0.22912	3.58	2.05246
					3.59	0.22871	3.59	2.05201
					3.6	0.22831	3.6	2.05157
					3.61	0.22791	3.61	2.05112
					3.62	0.22751	3.62	2.05068
					3.63	0.22711	3.63	2.05024
					3.64	0.22671	3.64	2.04979
					3.65	0.22631	3.65	2.04935
					3.66	0.22591	3.66	2.04891
					3.67	0.22551	3.67	2.04847
					3.68	0.22511	3.68	2.04803
					3.69	0.22471	3.69	2.04758
					3.7	0.22431	3.7	2.04714
					3.71	0.22391	3.71	2.0467
					3.72	0.22351	3.72	2.04626
					3.73	0.22312	3.73	2.04582
					3.74	0.22272	3.74	2.04538
					3.75	0.22232	3.75	2.04495
					3.76	0.22193	3.76	2.04451
					3.77	0.22153	3.77	2.04407
					3.78	0.22113	3.78	2.04363
					3.79	0.22074	3.79	2.04319
					3.8	0.22034	3.8	2.04276
					3.81	0.21995	3.81	2.04232
					3.82	0.21955	3.82	2.04188
					3.83	0.21916	3.83	2.04145
					3.84	0.21877	3.84	2.04101
					3.85	0.21837	3.85	2.04058
					3.86	0.21798	3.86	2.04014
					3.87	0.21759	3.87	2.03971
					3.88	0.2172	3.88	2.03928
					3.89	0.2168	3.89	2.03884
					3.9	0.21641	3.9	2.03841
					3.91	0.21602	3.91	2.03798
					3.92	0.21563	3.92	2.03754
					3.93	0.21524	3.93	2.03711
					3.94	0.21485	3.94	2.03668
					3.95	0.21446	3.95	2.03625
					3.96	0.21407	3.96	2.03582
					3.97	0.21368	3.97	2.03539
					3.98	0.21329	3.98	2.03496
					3.99	0.2129	3.99	2.03453
					4	0.21252	4	2.0341
					4.01	0.21213	4.01	2.03367
					4.02	0.21174	4.02	2.03324
					4.03	0.21135	4.03	2.03281
					4.04	0.21097	4.04	2.03238
					4.05	0.21058	4.05	2.03196
					4.06	0.2102	4.06	2.03153
					4.07	0.20981	4.07	2.0311
					4.08	0.20943	4.08	2.03068
					4.09	0.20904	4.09	2.03025
					4.1	0.20866	4.1	2.02983
					4.11	0.20827	4.11	2.0294
					4.12	0.20789	4.12	2.02898
					4.13	0.20751	4.13	2.02855
					4.14	0.20712	4.14	2.02813
					4.15	0.20674	4.15	2.0277
					4.16	0.20636	4.16	2.02728
					4.17	0.20598	4.17	2.02686
					4.18	0.20559	4.18	2.02643
					4.19	0.20521	4.19	2.02601
					4.2	0.20483	4.2	2.02559
					4.21	0.20445	4.21	2.02517
					4.22	0.20407	4.22	2.02475
					4.23	0.20369	4.23	2.02433
					4.24	0.20331	4.24	2.02391
					4.25	0.20293	4.25	2.02349
					4.26	0.20255	4.26	2.02307
					4.27	0.20218	4.27	2.02265
					4.28	0.2018	4.28	2.02223
					4.29	0.20142	4.29	2.02181
					4.3	0.20104	4.3	2.02139
					4.31	0.20067	4.31	2.02098
					4.32	0.20029	4.32	2.02056
					4.33	0.19991	4.33	2.02014
					4.34	0.19954	4.34	2.01973
					4.35	0.19916	4.35	2.01931
					4.36	0.19879	4.36	2.01889
					4.37	0.19841	4.37	2.01848
					4.38	0.19804	4.38	2.01806
					4.39	0.19766	4.39	2.01765
					4.4	0.19729	4.4	2.01724
					4.41	0.19691	4.41	2.01682
					4.42	0.19654	4.42	2.01641
					4.43	0.19617	4.43	2.016
					4.44	0.1958	4.44	2.01558
					4.45	0.19542	4.45	2.01517
					4.46	0.19505	4.46	2.01476
					4.47	0.19468	4.47	2.01435
					4.48	0.19431	4.48	2.01394
					4.49	0.19394	4.49	2.01353
					4.5	0.19357	4.5	2.01312
					4.51	0.1932	4.51	2.01271
					4.52	0.19283	4.52	2.0123
					4.53	0.19246	4.53	2.01189
					4.54	0.19209	4.54	2.01148
					4.55	0.19172	4.55	2.01107
					4.56	0.19136	4.56	2.01066
					4.57	0.19099	4.57	2.01025
					4.58	0.19062	4.58	2.00985
					4.59	0.19025	4.59	2.00944
					4.6	0.18989	4.6	2.00903
					4.61	0.18952	4.61	2.00863
					4.62	0.18915	4.62	2.00822
					4.63	0.18879	4.63	2.00782
					4.64	0.18842	4.64	2.00741
					4.65	0.18806	4.65	2.00701
					4.66	0.18769	4.66	2.0066
					4.67	0.18733	4.67	2.0062
					4.68	0.18697	4.68	2.0058
					4.69	0.1866	4.69	2.00539
					4.7	0.18624	4.7	2.00499
					4.71	0.18588	4.71	2.00459
					4.72	0.18551	4.72	2.00419
					4.73	0.18515	4.73	2.00378
					4.74	0.18479	4.74	2.00338
					4.75	0.18443	4.75	2.00298
					4.76	0.18407	4.76	2.00258
					4.77	0.18371	4.77	2.00218
					4.78	0.18335	4.78	2.00178
					4.79	0.18299	4.79	2.00138
					4.8	0.18263	4.8	2.00098
					4.81	0.18227	4.81	2.00058
					4.82	0.18191	4.82	2.00019
					4.83	0.18155	4.83	1.99979
					4.84	0.18119	4.84	1.99939
					4.85	0.18083	4.85	1.99899
					4.86	0.18048	4.86	1.9986
					4.87	0.18012	4.87	1.9982
					4.88	0.17976	4.88	1.99781
					4.89	0.17941	4.89	1.99741
					4.9	0.17905	4.9	1.99702
					4.91	0.17869	4.91	1.99662
					4.92	0.17834	4.92	1.99623
					4.93	0.17798	4.93	1.99583
					4.94	0.17763	4.94	1.99544
					4.95	0.17727	4.95	1.99505
					4.96	0.17692	4.96	1.99465
					4.97	0.17657	4.97	1.99426
					4.98	0.17621	4.98	1.99387
					4.99	0.17586	4.99	1.99348
					5	0.17551	5	1.99309
					5.01	0.17516	5.01	1.99269
					5.02	0.1748	5.02	1.9923
					5.03	0.17445	5.03	1.99191
					5.04	0.1741	5.04	1.99152
					5.05	0.17375	5.05	1.99113
					5.06	0.1734	5.06	1.99075
					5.07	0.17305	5.07	1.99036
					5.08	0.1727	5.08	1.98997
					5.09	0.17235	5.09	1.98958
					5.1	0.172	5.1	1.98919
					5.11	0.17165	5.11	1.98881
					5.12	0.1713	5.12	1.98842
					5.13	0.17096	5.13	1.98803
					5.14	0.17061	5.14	1.98765
					5.15	0.17026	5.15	1.98726
					5.16	0.16991	5.16	1.98688
					5.17	0.16957	5.17	1.98649
					5.18	0.16922	5.18	1.98611
					5.19	0.16888	5.19	1.98572
					5.2	0.16853	5.2	1.98534
					5.21	0.16819	5.21	1.98496
					5.22	0.16784	5.22	1.98457
					5.23	0.1675	5.23	1.98419
					5.24	0.16715	5.24	1.98381
					5.25	0.16681	5.25	1.98343
					5.26	0.16646	5.26	1.98305
					5.27	0.16612	5.27	1.98267
					5.28	0.16578	5.28	1.98228
					5.29	0.16544	5.29	1.9819
					5.3	0.16509	5.3	1.98152
					5.31	0.16475	5.31	1.98115
					5.32	0.16441	5.32	1.98077
					5.33	0.16407	5.33	1.98039
					5.34	0.16373	5.34	1.98001
					5.35	0.16339	5.35	1.97963
					5.36	0.16305	5.36	1.97925
					5.37	0.16271	5.37	1.97888
					5.38	0.16237	5.38	1.9785
					5.39	0.16203	5.39	1.97812
					5.4	0.16169	5.4	1.97775
					5.41	0.16136	5.41	1.97737
					5.42	0.16102	5.42	1.977
					5.43	0.16068	5.43	1.97662
					5.44	0.16034	5.44	1.97625
					5.45	0.16001	5.45	1.97587
					5.46	0.15967	5.46	1.9755
					5.47	0.15934	5.47	1.97513
					5.48	0.159	5.48	1.97475
					5.49	0.15866	5.49	1.97438
					5.5	0.15833	5.5	1.97401
					5.51	0.158	5.51	1.97364
					5.52	0.15766	5.52	1.97326
					5.53	0.15733	5.53	1.97289
					5.54	0.15699	5.54	1.97252
					5.55	0.15666	5.55	1.97215
					5.56	0.15633	5.56	1.97178
					5.57	0.156	5.57	1.97141
					5.58	0.15566	5.58	1.97104
					5.59	0.15533	5.59	1.97067
					5.6	0.155	5.6	1.97031
					5.61	0.15467	5.61	1.96994
					5.62	0.15434	5.62	1.96957
					5.63	0.15401	5.63	1.9692
					5.64	0.15368	5.64	1.96884
					5.65	0.15335	5.65	1.96847
					5.66	0.15302	5.66	1.9681
					5.67	0.15269	5.67	1.96774
					5.68	0.15236	5.68	1.96737
					5.69	0.15203	5.69	1.96701
					5.7	0.15171	5.7	1.96664
					5.71	0.15138	5.71	1.96628
					5.72	0.15105	5.72	1.96591
					5.73	0.15073	5.73	1.96555
					5.74	0.1504	5.74	1.96519
					5.75	0.15007	5.75	1.96483
					5.76	0.14975	5.76	1.96446
					5.77	0.14942	5.77	1.9641
					5.78	0.1491	5.78	1.96374
					5.79	0.14877	5.79	1.96338
					5.8	0.14845	5.8	1.96302
					5.81	0.14812	5.81	1.96266
					5.82	0.1478	5.82	1.9623
					5.83	0.14748	5.83	1.96194
					5.84	0.14715	5.84	1.96158
					5.85	0.14683	5.85	1.96122
					5.86	0.14651	5.86	1.96086
					5.87	0.14619	5.87	1.9605
					5.88	0.14587	5.88	1.96014
					5.89	0.14555	5.89	1.95979
					5.9	0.14522	5.9	1.95943
					5.91	0.1449	5.91	1.95907
					5.92	0.14458	5.92	1.95872
					5.93	0.14426	5.93	1.95836
					5.94	0.14395	5.94	1.95801
					5.95	0.14363	5.95	1.95765
					5.96	0.14331	5.96	1.9573
					5.97	0.14299	5.97	1.95694
					5.98	0.14267	5.98	1.95659
					5.99	0.14235	5.99	1.95623
					6	0.14204	6	1.95588
					6.01	0.14172	6.01	1.95553
					6.02	0.1414	6.02	1.95518
					6.03	0.14109	6.03	1.95482
					6.04	0.14077	6.04	1.95447
					6.05	0.14046	6.05	1.95412
					6.06	0.14014	6.06	1.95377
					6.07	0.13983	6.07	1.95342
					6.08	0.13951	6.08	1.95307
					6.09	0.1392	6.09	1.95272
					6.1	0.13888	6.1	1.95237
					6.11	0.13857	6.11	1.95202
					6.12	0.13826	6.12	1.95167
					6.13	0.13795	6.13	1.95132
					6.14	0.13763	6.14	1.95098
					6.15	0.13732	6.15	1.95063
					6.16	0.13701	6.16	1.95028
					6.17	0.1367	6.17	1.94994
					6.18	0.13639	6.18	1.94959
					6.19	0.13608	6.19	1.94924
					6.2	0.13577	6.2	1.9489
					6.21	0.13546	6.21	1.94855
					6.22	0.13515	6.22	1.94821
					6.23	0.13484	6.23	1.94786
					6.24	0.13453	6.24	1.94752
					6.25	0.13422	6.25	1.94718
					6.26	0.13391	6.26	1.94683
					6.27	0.13361	6.27	1.94649
					6.28	0.1333	6.28	1.94615
					6.29	0.13299	6.29	1.9458
					6.3	0.13269	6.3	1.94546
					6.31	0.13238	6.31	1.94512
					6.32	0.13207	6.32	1.94478
					6.33	0.13177	6.33	1.94444
					6.34	0.13146	6.34	1.9441
					6.35	0.13116	6.35	1.94376
					6.36	0.13085	6.36	1.94342
					6.37	0.13055	6.37	1.94308
					6.38	0.13025	6.38	1.94274
					6.39	0.12994	6.39	1.9424
					6.4	0.12964	6.4	1.94207
					6.41	0.12934	6.41	1.94173
					6.42	0.12903	6.42	1.94139
					6.43	0.12873	6.43	1.94105
					6.44	0.12843	6.44	1.94072
					6.45	0.12813	6.45	1.94038
					6.46	0.12783	6.46	1.94005
					6.47	0.12753	6.47	1.93971
					6.48	0.12723	6.48	1.93938
					6.49	0.12693	6.49	1.93904
					6.5	0.12663	6.5	1.93871
					6.51	0.12633	6.51	1.93837
					6.52	0.12603	6.52	1.93804
					6.53	0.12573	6.53	1.93771
					6.54	0.12543	6.54	1.93737
					6.55	0.12514	6.55	1.93704
					6.56	0.12484	6.56	1.93671
					6.57	0.12454	6.57	1.93638
					6.58	0.12424	6.58	1.93605
					6.59	0.12395	6.59	1.93572
					6.6	0.12365	6.6	1.93539
					6.61	0.12336	6.61	1.93506
					6.62	0.12306	6.62	1.93473
					6.63	0.12277	6.63	1.9344
					6.64	0.12247	6.64	1.93407
					6.65	0.12218	6.65	1.93374
					6.66	0.12188	6.66	1.93341
					6.67	0.12159	6.67	1.93309
					6.68	0.1213	6.68	1.93276
					6.69	0.121	6.69	1.93243
					6.7	0.12071	6.7	1.9321
					6.71	0.12042	6.71	1.93178
					6.72	0.12013	6.72	1.93145
					6.73	0.11984	6.73	1.93113
					6.74	0.11955	6.74	1.9308
					6.75	0.11926	6.75	1.93048
					6.76	0.11897	6.76	1.93015
					6.77	0.11868	6.77	1.92983
					6.78	0.11839	6.78	1.92951
					6.79	0.1181	6.79	1.92918
					6.8	0.11781	6.8	1.92886
					6.81	0.11752	6.81	1.92854
					6.82	0.11723	6.82	1.92822
					6.83	0.11694	6.83	1.92789
					6.84	0.11666	6.84	1.92757
					6.85	0.11637	6.85	1.92725
					6.86	0.11608	6.86	1.92693
					6.87	0.1158	6.87	1.92661
					6.88	0.11551	6.88	1.92629
					6.89	0.11522	6.89	1.92597
					6.9	0.11494	6.9	1.92565
					6.91	0.11465	6.91	1.92534
					6.92	0.11437	6.92	1.92502
					6.93	0.11408	6.93	1.9247
					6.94	0.1138	6.94	1.92438
					6.95	0.11352	6.95	1.92406
					6.96	0.11323	6.96	1.92375
					6.97	0.11295	6.97	1.92343
					6.98	0.11267	6.98	1.92312
					6.99	0.11239	6.99	1.9228
					7	0.1121	7	1.92249
					7.01	0.11182	7.01	1.92217
					7.02	0.11154	7.02	1.92186
					7.03	0.11126	7.03	1.92154
					7.04	0.11098	7.04	1.92123
					7.05	0.1107	7.05	1.92092
					7.06	0.11042	7.06	1.9206
					7.07	0.11014	7.07	1.92029
					7.08	0.10986	7.08	1.91998
					7.09	0.10958	7.09	1.91967
					7.1	0.10931	7.1	1.91936
					7.11	0.10903	7.11	1.91904
					7.12	0.10875	7.12	1.91873
					7.13	0.10847	7.13	1.91842
					7.14	0.1082	7.14	1.91811
					7.15	0.10792	7.15	1.9178
					7.16	0.10764	7.16	1.9175
					7.17	0.10737	7.17	1.91719
					7.18	0.10709	7.18	1.91688
					7.19	0.10682	7.19	1.91657
					7.2	0.10654	7.2	1.91626
					7.21	0.10627	7.21	1.91596
					7.22	0.10599	7.22	1.91565
					7.23	0.10572	7.23	1.91534
					7.24	0.10545	7.24	1.91504
					7.25	0.10517	7.25	1.91473
					7.26	0.1049	7.26	1.91443
					7.27	0.10463	7.27	1.91412
					7.28	0.10436	7.28	1.91382
					7.29	0.10409	7.29	1.91351
					7.3	0.10381	7.3	1.91321
					7.31	0.10354	7.31	1.91291
					7.32	0.10327	7.32	1.9126
					7.33	0.103	7.33	1.9123
					7.34	0.10273	7.34	1.912
					7.35	0.10246	7.35	1.9117
					7.36	0.10219	7.36	1.91139
					7.37	0.10193	7.37	1.91109
					7.38	0.10166	7.38	1.91079
					7.39	0.10139	7.39	1.91049
					7.4	0.10112	7.4	1.91019
					7.41	0.10085	7.41	1.90989
					7.42	0.10059	7.42	1.90959
					7.43	0.10032	7.43	1.9093
					7.44	0.10005	7.44	1.909
					7.45	0.09979	7.45	1.9087
					7.46	0.09952	7.46	1.9084
					7.47	0.09926	7.47	1.9081
					7.48	0.09899	7.48	1.90781
					7.49	0.09873	7.49	1.90751
					7.5	0.09846	7.5	1.90722
					7.51	0.0982	7.51	1.90692
					7.52	0.09794	7.52	1.90662
					7.53	0.09767	7.53	1.90633
					7.54	0.09741	7.54	1.90603
					7.55	0.09715	7.55	1.90574
					7.56	0.09689	7.56	1.90545
					7.57	0.09663	7.57	1.90515
					7.58	0.09636	7.58	1.90486
					7.59	0.0961	7.59	1.90457
					7.6	0.09584	7.6	1.90428
					7.61	0.09558	7.61	1.90398
					7.62	0.09532	7.62	1.90369
					7.63	0.09506	7.63	1.9034
					7.64	0.0948	7.64	1.90311
					7.65	0.09455	7.65	1.90282
					7.66	0.09429	7.66	1.90253
					7.67	0.09403	7.67	1.90224
					7.68	0.09377	7.68	1.90195
					7.69	0.09351	7.69	1.90166
					7.7	0.09326	7.7	1.90137
					7.71	0.093	7.71	1.90109
					7.72	0.09274	7.72	1.9008
					7.73	0.09249	7.73	1.90051
					7.74	0.09223	7.74	1.90022
					7.75	0.09198	7.75	1.89994
					7.76	0.09172	7.76	1.89965
					7.77	0.09147	7.77	1.89937
					7.78	0.09121	7.78	1.89908
					7.79	0.09096	7.79	1.89879
					7.8	0.09071	7.8	1.89851
					7.81	0.09045	7.81	1.89823
					7.82	0.0902	7.82	1.89794
					7.83	0.08995	7.83	1.89766
					7.84	0.0897	7.84	1.89738
					7.85	0.08944	7.85	1.89709
					7.86	0.08919	7.86	1.89681
					7.87	0.08894	7.87	1.89653
					7.88	0.08869	7.88	1.89625
					7.89	0.08844	7.89	1.89597
					7.9	0.08819	7.9	1.89568
					7.91	0.08794	7.91	1.8954
					7.92	0.08769	7.92	1.89512
					7.93	0.08744	7.93	1.89484
					7.94	0.08719	7.94	1.89457
					7.95	0.08695	7.95	1.89429
					7.96	0.0867	7.96	1.89401
					7.97	0.08645	7.97	1.89373
					7.98	0.0862	7.98	1.89345
					7.99	0.08596	7.99	1.89317
					8	0.08571	8	1.8929
					8.01	0.08546	8.01	1.89262
					8.02	0.08522	8.02	1.89234
					8.03	0.08497	8.03	1.89207
					8.04	0.08473	8.04	1.89179
					8.05	0.08448	8.05	1.89152
					8.06	0.08424	8.06	1.89124
					8.07	0.08399	8.07	1.89097
					8.08	0.08375	8.08	1.89069
					8.09	0.08351	8.09	1.89042
					8.1	0.08326	8.1	1.89015
					8.11	0.08302	8.11	1.88988
					8.12	0.08278	8.12	1.8896
					8.13	0.08254	8.13	1.88933
					8.14	0.0823	8.14	1.88906
					8.15	0.08206	8.15	1.88879
					8.16	0.08181	8.16	1.88852
					8.17	0.08157	8.17	1.88825
					8.18	0.08133	8.18	1.88798
					8.19	0.08109	8.19	1.88771
					8.2	0.08086	8.2	1.88744
					8.21	0.08062	8.21	1.88717
					8.22	0.08038	8.22	1.8869
					8.23	0.08014	8.23	1.88663
					8.24	0.0799	8.24	1.88636
					8.25	0.07966	8.25	1.8861
					8.26	0.07943	8.26	1.88583
					8.27	0.07919	8.27	1.88556
					8.28	0.07895	8.28	1.88529
					8.29	0.07872	8.29	1.88503
					8.3	0.07848	8.3	1.88476
					8.31	0.07825	8.31	1.8845
					8.32	0.07801	8.32	1.88423
					8.33	0.07778	8.33	1.88397
					8.34	0.07754	8.34	1.8837
					8.35	0.07731	8.35	1.88344
					8.36	0.07707	8.36	1.88318
					8.37	0.07684	8.37	1.88291
					8.38	0.07661	8.38	1.88265
					8.39	0.07637	8.39	1.88239
					8.4	0.07614	8.4	1.88213
					8.41	0.07591	8.41	1.88187
					8.42	0.07568	8.42	1.88161
					8.43	0.07545	8.43	1.88135
					8.44	0.07522	8.44	1.88108
					8.45	0.07499	8.45	1.88082
					8.46	0.07476	8.46	1.88057
					8.47	0.07453	8.47	1.88031
					8.48	0.0743	8.48	1.88005
					8.49	0.07407	8.49	1.87979
					8.5	0.07384	8.5	1.87953
					8.51	0.07361	8.51	1.87927
					8.52	0.07338	8.52	1.87902
					8.53	0.07316	8.53	1.87876
					8.54	0.07293	8.54	1.8785
					8.55	0.0727	8.55	1.87825
					8.56	0.07247	8.56	1.87799
					8.57	0.07225	8.57	1.87774
					8.58	0.07202	8.58	1.87748
					8.59	0.0718	8.59	1.87723
					8.6	0.07157	8.6	1.87697
					8.61	0.07135	8.61	1.87672
					8.62	0.07112	8.62	1.87647
					8.63	0.0709	8.63	1.87621
					8.64	0.07067	8.64	1.87596
					8.65	0.07045	8.65	1.87571
					8.66	0.07023	8.66	1.87546
					8.67	0.07	8.67	1.8752
					8.68	0.06978	8.68	1.87495
					8.69	0.06956	8.69	1.8747
					8.7	0.06934	8.7	1.87445
					8.71	0.06912	8.71	1.8742
					8.72	0.0689	8.72	1.87395
					8.73	0.06868	8.73	1.8737
					8.74	0.06846	8.74	1.87345
					8.75	0.06824	8.75	1.87321
					8.76	0.06802	8.76	1.87296
					8.77	0.0678	8.77	1.87271
					8.78	0.06758	8.78	1.87246
					8.79	0.06736	8.79	1.87222
					8.8	0.06714	8.8	1.87197
					8.81	0.06692	8.81	1.87172
					8.82	0.06671	8.82	1.87148
					8.83	0.06649	8.83	1.87123
					8.84	0.06627	8.84	1.87099
					8.85	0.06606	8.85	1.87074
					8.86	0.06584	8.86	1.8705
					8.87	0.06562	8.87	1.87025
					8.88	0.06541	8.88	1.87001
					8.89	0.06519	8.89	1.86977
					8.9	0.06498	8.9	1.86952
					8.91	0.06477	8.91	1.86928
					8.92	0.06455	8.92	1.86904
					8.93	0.06434	8.93	1.8688
					8.94	0.06412	8.94	1.86856
					8.95	0.06391	8.95	1.86832
					8.96	0.0637	8.96	1.86808
					8.97	0.06349	8.97	1.86784
					8.98	0.06328	8.98	1.8676
					8.99	0.06306	8.99	1.86736
					9	0.06285	9	1.86712
					9.01	0.06264	9.01	1.86688
					9.02	0.06243	9.02	1.86664
					9.03	0.06222	9.03	1.8664
					9.04	0.06201	9.04	1.86617
					9.05	0.0618	9.05	1.86593
					9.06	0.06159	9.06	1.86569
					9.07	0.06139	9.07	1.86546
					9.08	0.06118	9.08	1.86522
					9.09	0.06097	9.09	1.86498
					9.1	0.06076	9.1	1.86475
					9.11	0.06056	9.11	1.86451
					9.12	0.06035	9.12	1.86428
					9.13	0.06014	9.13	1.86405
					9.14	0.05994	9.14	1.86381
					9.15	0.05973	9.15	1.86358
					9.16	0.05952	9.16	1.86335
					9.17	0.05932	9.17	1.86311
					9.18	0.05911	9.18	1.86288
					9.19	0.05891	9.19	1.86265
					9.2	0.05871	9.2	1.86242
					9.21	0.0585	9.21	1.86219
					9.22	0.0583	9.22	1.86196
					9.23	0.0581	9.23	1.86173
					9.24	0.05789	9.24	1.8615
					9.25	0.05769	9.25	1.86127
					9.26	0.05749	9.26	1.86104
					9.27	0.05729	9.27	1.86081
					9.28	0.05709	9.28	1.86058
					9.29	0.05689	9.29	1.86035
					9.3	0.05669	9.3	1.86013
					9.31	0.05649	9.31	1.8599
					9.32	0.05629	9.32	1.85967
					9.33	0.05609	9.33	1.85945
					9.34	0.05589	9.34	1.85922
					9.35	0.05569	9.35	1.85899
					9.36	0.05549	9.36	1.85877
					9.37	0.05529	9.37	1.85854
					9.38	0.0551	9.38	1.85832
					9.39	0.0549	9.39	1.8581
					9.4	0.0547	9.4	1.85787
					9.41	0.0545	9.41	1.85765
					9.42	0.05431	9.42	1.85743
					9.43	0.05411	9.43	1.8572
					9.44	0.05392	9.44	1.85698
					9.45	0.05372	9.45	1.85676
					9.46	0.05353	9.46	1.85654
					9.47	0.05333	9.47	1.85632
					9.48	0.05314	9.48	1.8561
					9.49	0.05295	9.49	1.85588
					9.5	0.05275	9.5	1.85566
					9.51	0.05256	9.51	1.85544
					9.52	0.05237	9.52	1.85522
					9.53	0.05217	9.53	1.855
					9.54	0.05198	9.54	1.85478
					9.55	0.05179	9.55	1.85456
					9.56	0.0516	9.56	1.85434
					9.57	0.05141	9.57	1.85413
					9.58	0.05122	9.58	1.85391
					9.59	0.05103	9.59	1.85369
					9.6	0.05084	9.6	1.85348
					9.61	0.05065	9.61	1.85326
					9.62	0.05046	9.62	1.85305
					9.63	0.05027	9.63	1.85283
					9.64	0.05008	9.64	1.85262
					9.65	0.04989	9.65	1.8524
					9.66	0.04971	9.66	1.85219
					9.67	0.04952	9.67	1.85198
					9.68	0.04933	9.68	1.85176
					9.69	0.04915	9.69	1.85155
					9.7	0.04896	9.7	1.85134
					9.71	0.04877	9.71	1.85113
					9.72	0.04859	9.72	1.85091
					9.73	0.0484	9.73	1.8507
					9.74	0.04822	9.74	1.85049
					9.75	0.04803	9.75	1.85028
					9.76	0.04785	9.76	1.85007
					9.77	0.04766	9.77	1.84986
					9.78	0.04748	9.78	1.84965
					9.79	0.0473	9.79	1.84944
					9.8	0.04712	9.8	1.84923
					9.81	0.04693	9.81	1.84903
					9.82	0.04675	9.82	1.84882
					9.83	0.04657	9.83	1.84861
					9.84	0.04639	9.84	1.8484
					9.85	0.04621	9.85	1.8482
					9.86	0.04603	9.86	1.84799
					9.87	0.04585	9.87	1.84779
					9.88	0.04567	9.88	1.84758
					9.89	0.04549	9.89	1.84738
					9.9	0.04531	9.9	1.84717
					9.91	0.04513	9.91	1.84697
					9.92	0.04495	9.92	1.84676
					9.93	0.04477	9.93	1.84656
					9.94	0.04459	9.94	1.84636
					9.95	0.04442	9.95	1.84615
					9.96	0.04424	9.96	1.84595
					9.97	0.04406	9.97	1.84575
					9.98	0.04389	9.98	1.84555
					9.99	0.04371	9.99	1.84535
					10	0.04354	10	1.84515
					10.01	0.04336	10.01	1.84494
					10.02	0.04318	10.02	1.84474
					10.03	0.04301	10.03	1.84454
					10.04	0.04284	10.04	1.84435
					10.05	0.04266	10.05	1.84415
					10.06	0.04249	10.06	1.84395
					10.07	0.04232	10.07	1.84375
					10.08	0.04214	10.08	1.84355
					10.09	0.04197	10.09	1.84335
					10.1	0.0418	10.1	1.84316
					10.11	0.04163	10.11	1.84296
					10.12	0.04145	10.12	1.84276
					10.13	0.04128	10.13	1.84257
					10.14	0.04111	10.14	1.84237
					10.15	0.04094	10.15	1.84218
					10.16	0.04077	10.16	1.84198
					10.17	0.0406	10.17	1.84179
					10.18	0.04043	10.18	1.84159
					10.19	0.04026	10.19	1.8414
					10.2	0.0401	10.2	1.84121
					10.21	0.03993	10.21	1.84101
					10.22	0.03976	10.22	1.84082
					10.23	0.03959	10.23	1.84063
					10.24	0.03943	10.24	1.84044
					10.25	0.03926	10.25	1.84025
					10.26	0.03909	10.26	1.84006
					10.27	0.03893	10.27	1.83987
					10.28	0.03876	10.28	1.83968
					10.29	0.03859	10.29	1.83949
					10.3	0.03843	10.3	1.8393
					10.31	0.03826	10.31	1.83911
					10.32	0.0381	10.32	1.83892
					10.33	0.03794	10.33	1.83873
					10.34	0.03777	10.34	1.83854
					10.35	0.03761	10.35	1.83835
					10.36	0.03745	10.36	1.83817
					10.37	0.03728	10.37	1.83798
					10.38	0.03712	10.38	1.83779
					10.39	0.03696	10.39	1.83761
					10.4	0.0368	10.4	1.83742
					10.41	0.03664	10.41	1.83724
					10.42	0.03648	10.42	1.83705
					10.43	0.03632	10.43	1.83687
					10.44	0.03616	10.44	1.83668
					10.45	0.036	10.45	1.8365
					10.46	0.03584	10.46	1.83632
					10.47	0.03568	10.47	1.83613
					10.48	0.03552	10.48	1.83595
					10.49	0.03536	10.49	1.83577
					10.5	0.0352	10.5	1.83559
					10.51	0.03505	10.51	1.83541
					10.52	0.03489	10.52	1.83522
					10.53	0.03473	10.53	1.83504
					10.54	0.03457	10.54	1.83486
					10.55	0.03442	10.55	1.83468
					10.56	0.03426	10.56	1.8345
					10.57	0.03411	10.57	1.83433
					10.58	0.03395	10.58	1.83415
					10.59	0.0338	10.59	1.83397
					10.6	0.03364	10.6	1.83379
					10.61	0.03349	10.61	1.83361
					10.62	0.03333	10.62	1.83344
					10.63	0.03318	10.63	1.83326
					10.64	0.03303	10.64	1.83308
					10.65	0.03288	10.65	1.83291
					10.66	0.03272	10.66	1.83273
					10.67	0.03257	10.67	1.83255
					10.68	0.03242	10.68	1.83238
					10.69	0.03227	10.69	1.8322
					10.7	0.03212	10.7	1.83203
					10.71	0.03197	10.71	1.83186
					10.72	0.03182	10.72	1.83168
					10.73	0.03167	10.73	1.83151
					10.74	0.03152	10.74	1.83134
					10.75	0.03137	10.75	1.83117
					10.76	0.03122	10.76	1.83099
					10.77	0.03107	10.77	1.83082
					10.78	0.03092	10.78	1.83065
					10.79	0.03078	10.79	1.83048
					10.8	0.03063	10.8	1.83031
					10.81	0.03048	10.81	1.83014
					10.82	0.03033	10.82	1.82997
					10.83	0.03019	10.83	1.8298
					10.84	0.03004	10.84	1.82963
					10.85	0.0299	10.85	1.82946
					10.86	0.02975	10.86	1.8293
					10.87	0.02961	10.87	1.82913
					10.88	0.02946	10.88	1.82896
					10.89	0.02932	10.89	1.82879
					10.9	0.02917	10.9	1.82863
					10.91	0.02903	10.91	1.82846
					10.92	0.02889	10.92	1.82829
					10.93	0.02874	10.93	1.82813
					10.94	0.0286	10.94	1.82796
					10.95	0.02846	10.95	1.8278
					10.96	0.02832	10.96	1.82763
					10.97	0.02818	10.97	1.82747
					10.98	0.02804	10.98	1.82731
					10.99	0.0279	10.99	1.82714
					11	0.02775	11	1.82698
					11.01	0.02762	11.01	1.82682
					11.02	0.02748	11.02	1.82666
					11.03	0.02734	11.03	1.8265
					11.04	0.0272	11.04	1.82633
					11.05	0.02706	11.05	1.82617
					11.06	0.02692	11.06	1.82601
					11.07	0.02678	11.07	1.82585
					11.08	0.02665	11.08	1.82569
					11.09	0.02651	11.09	1.82553
					11.1	0.02637	11.1	1.82537
					11.11	0.02624	11.11	1.82522
					11.12	0.0261	11.12	1.82506
					11.13	0.02596	11.13	1.8249
					11.14	0.02583	11.14	1.82474
					11.15	0.02569	11.15	1.82459
					11.16	0.02556	11.16	1.82443
					11.17	0.02542	11.17	1.82427
					11.18	0.02529	11.18	1.82412
					11.19	0.02516	11.19	1.82396
					11.2	0.02502	11.2	1.82381
					11.21	0.02489	11.21	1.82365
					11.22	0.02476	11.22	1.8235
					11.23	0.02463	11.23	1.82334
					11.24	0.02449	11.24	1.82319
					11.25	0.02436	11.25	1.82304
					11.26	0.02423	11.26	1.82288
					11.27	0.0241	11.27	1.82273
					11.28	0.02397	11.28	1.82258
					11.29	0.02384	11.29	1.82243
					11.3	0.02371	11.3	1.82227
					11.31	0.02358	11.31	1.82212
					11.32	0.02345	11.32	1.82197
					11.33	0.02332	11.33	1.82182
					11.34	0.0232	11.34	1.82167
					11.35	0.02307	11.35	1.82152
					11.36	0.02294	11.36	1.82137
					11.37	0.02281	11.37	1.82123
					11.38	0.02269	11.38	1.82108
					11.39	0.02256	11.39	1.82093
					11.4	0.02243	11.4	1.82078
					11.41	0.02231	11.41	1.82063
					11.42	0.02218	11.42	1.82049
					11.43	0.02206	11.43	1.82034
					11.44	0.02193	11.44	1.8202
					11.45	0.02181	11.45	1.82005
					11.46	0.02168	11.46	1.8199
					11.47	0.02156	11.47	1.81976
					11.48	0.02144	11.48	1.81962
					11.49	0.02131	11.49	1.81947
					11.5	0.02119	11.5	1.81933
					11.51	0.02107	11.51	1.81918
					11.52	0.02095	11.52	1.81904
					11.53	0.02083	11.53	1.8189
					11.54	0.0207	11.54	1.81876
					11.55	0.02058	11.55	1.81861
					11.56	0.02046	11.56	1.81847
					11.57	0.02034	11.57	1.81833
					11.58	0.02022	11.58	1.81819
					11.59	0.0201	11.59	1.81805
					11.6	0.01999	11.6	1.81791
					11.61	0.01987	11.61	1.81777
					11.62	0.01975	11.62	1.81763
					11.63	0.01963	11.63	1.81749
					11.64	0.01951	11.64	1.81735
					11.65	0.0194	11.65	1.81722
					11.66	0.01928	11.66	1.81708
					11.67	0.01916	11.67	1.81694
					11.68	0.01905	11.68	1.8168
					11.69	0.01893	11.69	1.81667
					11.7	0.01881	11.7	1.81653
					11.71	0.0187	11.71	1.8164
					11.72	0.01858	11.72	1.81626
					11.73	0.01847	11.73	1.81613
					11.74	0.01836	11.74	1.81599
					11.75	0.01824	11.75	1.81586
					11.76	0.01813	11.76	1.81572
					11.77	0.01802	11.77	1.81559
					11.78	0.0179	11.78	1.81546
					11.79	0.01779	11.79	1.81532
					11.8	0.01768	11.8	1.81519
					11.81	0.01757	11.81	1.81506
					11.82	0.01746	11.82	1.81493
					11.83	0.01734	11.83	1.8148
					11.84	0.01723	11.84	1.81467
					11.85	0.01712	11.85	1.81454
					11.86	0.01701	11.86	1.81441
					11.87	0.0169	11.87	1.81428
					11.88	0.0168	11.88	1.81415
					11.89	0.01669	11.89	1.81402
					11.9	0.01658	11.9	1.81389
					11.91	0.01647	11.91	1.81376
					11.92	0.01636	11.92	1.81363
					11.93	0.01625	11.93	1.81351
					11.94	0.01615	11.94	1.81338
					11.95	0.01604	11.95	1.81325
					11.96	0.01593	11.96	1.81313
					11.97	0.01583	11.97	1.813
					11.98	0.01572	11.98	1.81288
					11.99	0.01562	11.99	1.81275
					12	0.01551	12	1.81263
					12.01	0.01541	12.01	1.8125
					12.02	0.0153	12.02	1.81238
					12.03	0.0152	12.03	1.81225
					12.04	0.0151	12.04	1.81213
					12.05	0.01499	12.05	1.81201
					12.06	0.01489	12.06	1.81189
					12.07	0.01479	12.07	1.81176
					12.08	0.01469	12.08	1.81164
					12.09	0.01458	12.09	1.81152
					12.1	0.01448	12.1	1.8114
					12.11	0.01438	12.11	1.81128
					12.12	0.01428	12.12	1.81116
					12.13	0.01418	12.13	1.81104
					12.14	0.01408	12.14	1.81092
					12.15	0.01398	12.15	1.8108
					12.16	0.01388	12.16	1.81068
					12.17	0.01378	12.17	1.81056
					12.18	0.01369	12.18	1.81045
					12.19	0.01359	12.19	1.81033
					12.2	0.01349	12.2	1.81021
					12.21	0.01339	12.21	1.81009
					12.22	0.01329	12.22	1.80998
					12.23	0.0132	12.23	1.80986
					12.24	0.0131	12.24	1.80975
					12.25	0.01301	12.25	1.80963
					12.26	0.01291	12.26	1.80952
					12.27	0.01281	12.27	1.8094
					12.28	0.01272	12.28	1.80929
					12.29	0.01262	12.29	1.80917
					12.3	0.01253	12.3	1.80906
					12.31	0.01244	12.31	1.80895
					12.32	0.01234	12.32	1.80884
					12.33	0.01225	12.33	1.80872
					12.34	0.01216	12.34	1.80861
					12.35	0.01206	12.35	1.8085
					12.36	0.01197	12.36	1.80839
					12.37	0.01188	12.37	1.80828
					12.38	0.01179	12.38	1.80817
					12.39	0.0117	12.39	1.80806
					12.4	0.01161	12.4	1.80795
					12.41	0.01152	12.41	1.80784
					12.42	0.01143	12.42	1.80773
					12.43	0.01134	12.43	1.80762
					12.44	0.01125	12.44	1.80752
					12.45	0.01116	12.45	1.80741
					12.46	0.01107	12.46	1.8073
					12.47	0.01098	12.47	1.80719
					12.48	0.01089	12.48	1.80709
					12.49	0.01081	12.49	1.80698
					12.5	0.01072	12.5	1.80688
					12.51	0.01063	12.51	1.80677
					12.52	0.01055	12.52	1.80667
					12.53	0.01046	12.53	1.80656
					12.54	0.01037	12.54	1.80646
					12.55	0.01029	12.55	1.80635
					12.56	0.0102	12.56	1.80625
					12.57	0.01012	12.57	1.80615
					12.58	0.01003	12.58	1.80604
					12.59	0.00995	12.59	1.80594
					12.6	0.00987	12.6	1.80584
					12.61	0.00978	12.61	1.80574
					12.62	0.0097	12.62	1.80564
					12.63	0.00962	12.63	1.80554
					12.64	0.00954	12.64	1.80544
					12.65	0.00945	12.65	1.80534
					12.66	0.00937	12.66	1.80524
					12.67	0.00929	12.67	1.80514
					12.68	0.00921	12.68	1.80504
					12.69	0.00913	12.69	1.80494
					12.7	0.00905	12.7	1.80484
					12.71	0.00897	12.71	1.80474
					12.72	0.00889	12.72	1.80465
					12.73	0.00881	12.73	1.80455
					12.74	0.00873	12.74	1.80445
					12.75	0.00865	12.75	1.80436
					12.76	0.00858	12.76	1.80426
					12.77	0.0085	12.77	1.80417
					12.78	0.00842	12.78	1.80407
					12.79	0.00834	12.79	1.80398
					12.8	0.00827	12.8	1.80388
					12.81	0.00819	12.81	1.80379
					12.82	0.00811	12.82	1.8037
					12.83	0.00804	12.83	1.8036
					12.84	0.00796	12.84	1.80351
					12.85	0.00789	12.85	1.80342
					12.86	0.00781	12.86	1.80333
					12.87	0.00774	12.87	1.80323
					12.88	0.00767	12.88	1.80314
					12.89	0.00759	12.89	1.80305
					12.9	0.00752	12.9	1.80296
					12.91	0.00745	12.91	1.80287
					12.92	0.00738	12.92	1.80278
					12.93	0.0073	12.93	1.80269
					12.94	0.00723	12.94	1.8026
					12.95	0.00716	12.95	1.80251
					12.96	0.00709	12.96	1.80243
					12.97	0.00702	12.97	1.80234
					12.98	0.00695	12.98	1.80225
					12.99	0.00688	12.99	1.80216
					13	0.00681	13	1.80208
					13.01	0.00674	13.01	1.80199
					13.02	0.00667	13.02	1.80191
					13.03	0.0066	13.03	1.80182
					13.04	0.00653	13.04	1.80173
					13.05	0.00647	13.05	1.80165
					13.06	0.0064	13.06	1.80157
					13.07	0.00633	13.07	1.80148
					13.08	0.00627	13.08	1.8014
					13.09	0.0062	13.09	1.80132
					13.1	0.00613	13.1	1.80123
					13.11	0.00607	13.11	1.80115
					13.12	0.006	13.12	1.80107
					13.13	0.00594	13.13	1.80099
					13.14	0.00587	13.14	1.8009
					13.15	0.00581	13.15	1.80082
					13.16	0.00574	13.16	1.80074
					13.17	0.00568	13.17	1.80066
					13.18	0.00562	13.18	1.80058
					13.19	0.00556	13.19	1.8005
					13.2	0.00549	13.2	1.80042
					13.21	0.00543	13.21	1.80035
					13.22	0.00537	13.22	1.80027
					13.23	0.00531	13.23	1.80019
					13.24	0.00525	13.24	1.80011
					13.25	0.00519	13.25	1.80004
					13.26	0.00513	13.26	1.79996
					13.27	0.00507	13.27	1.79988
					13.28	0.00501	13.28	1.79981
					13.29	0.00495	13.29	1.79973
					13.3	0.00489	13.3	1.79966
					13.31	0.00483	13.31	1.79958
					13.32	0.00477	13.32	1.79951
					13.33	0.00471	13.33	1.79943
					13.34	0.00466	13.34	1.79936
					13.35	0.0046	13.35	1.79929
					13.36	0.00454	13.36	1.79921
					13.37	0.00449	13.37	1.79914
					13.38	0.00443	13.38	1.79907
					13.39	0.00437	13.39	1.799
					13.4	0.00432	13.4	1.79892
					13.41	0.00426	13.41	1.79885
					13.42	0.00421	13.42	1.79878
					13.43	0.00415	13.43	1.79871
					13.44	0.0041	13.44	1.79864
					13.45	0.00405	13.45	1.79857
					13.46	0.00399	13.46	1.7985
					13.47	0.00394	13.47	1.79844
					13.48	0.00389	13.48	1.79837
					13.49	0.00384	13.49	1.7983
					13.5	0.00378	13.5	1.79823
					13.51	0.00373	13.51	1.79816
					13.52	0.00368	13.52	1.7981
					13.53	0.00363	13.53	1.79803
					13.54	0.00358	13.54	1.79797
					13.55	0.00353	13.55	1.7979
					13.56	0.00348	13.56	1.79783
					13.57	0.00343	13.57	1.79777
					13.58	0.00338	13.58	1.7977
					13.59	0.00333	13.59	1.79764
					13.6	0.00329	13.6	1.79758
					13.61	0.00324	13.61	1.79751
					13.62	0.00319	13.62	1.79745
					13.63	0.00314	13.63	1.79739
					13.64	0.0031	13.64	1.79733
					13.65	0.00305	13.65	1.79726
					13.66	0.003	13.66	1.7972
					13.67	0.00296	13.67	1.79714
					13.68	0.00291	13.68	1.79708
					13.69	0.00287	13.69	1.79702
					13.7	0.00282	13.7	1.79696
					13.71	0.00278	13.71	1.7969
					13.72	0.00273	13.72	1.79684
					13.73	0.00269	13.73	1.79678
					13.74	0.00265	13.74	1.79672
					13.75	0.0026	13.75	1.79667
					13.76	0.00256	13.76	1.79661
					13.77	0.00252	13.77	1.79655
					13.78	0.00248	13.78	1.79649
					13.79	0.00243	13.79	1.79644
					13.8	0.00239	13.8	1.79638
					13.81	0.00235	13.81	1.79633
					13.82	0.00231	13.82	1.79627
					13.83	0.00227	13.83	1.79621
					13.84	0.00223	13.84	1.79616
					13.85	0.00219	13.85	1.79611
					13.86	0.00215	13.86	1.79605
					13.87	0.00212	13.87	1.796
					13.88	0.00208	13.88	1.79595
					13.89	0.00204	13.89	1.79589
					13.9	0.002	13.9	1.79584
					13.91	0.00196	13.91	1.79579
					13.92	0.00193	13.92	1.79574
					13.93	0.00189	13.93	1.79569
					13.94	0.00185	13.94	1.79563
					13.95	0.00182	13.95	1.79558
					13.96	0.00178	13.96	1.79553
					13.97	0.00175	13.97	1.79548
					13.98	0.00171	13.98	1.79544
					13.99	0.00168	13.99	1.79539
					14	0.00164	14	1.79534
					14.01	0.00161	14.01	1.79529
					14.02	0.00158	14.02	1.79524
					14.03	0.00154	14.03	1.79519
					14.04	0.00151	14.04	1.79515
					14.05	0.00148	14.05	1.7951
					14.06	0.00145	14.06	1.79505
					14.07	0.00141	14.07	1.79501
					14.08	0.00138	14.08	1.79496
					14.09	0.00135	14.09	1.79492
					14.1	0.00132	14.1	1.79487
					14.11	0.00129	14.11	1.79483
					14.12	0.00126	14.12	1.79478
					14.13	0.00123	14.13	1.79474
					14.14	0.0012	14.14	1.7947
					14.15	0.00117	14.15	1.79466
					14.16	0.00115	14.16	1.79461
					14.17	0.00112	14.17	1.79457
					14.18	0.00109	14.18	1.79453
					14.19	0.00106	14.19	1.79449
					14.2	0.00103	14.2	1.79445
					14.21	0.00101	14.21	1.79441
					14.22	0.00098	14.22	1.79437
					14.23	0.00096	14.23	1.79433
					14.24	0.00093	14.24	1.79429
					14.25	0.0009	14.25	1.79425
					14.26	0.00088	14.26	1.79421
					14.27	0.00086	14.27	1.79417
					14.28	0.00083	14.28	1.79413
					14.29	0.00081	14.29	1.7941
					14.3	0.00078	14.3	1.79406
					14.31	0.00076	14.31	1.79402
					14.32	0.00074	14.32	1.79399
					14.33	0.00072	14.33	1.79395
					14.34	0.00069	14.34	1.79391
					14.35	0.00067	14.35	1.79388
					14.36	0.00065	14.36	1.79384
					14.37	0.00063	14.37	1.79381
					14.38	0.00061	14.38	1.79378
					14.39	0.00059	14.39	1.79374
					14.4	0.00057	14.4	1.79371
					14.41	0.00055	14.41	1.79368
					14.42	0.00053	14.42	1.79364
					14.43	0.00051	14.43	1.79361
					14.44	0.00049	14.44	1.79358
					14.45	0.00047	14.45	1.79355
					14.46	0.00046	14.46	1.79352
					14.47	0.00044	14.47	1.79349
					14.48	0.00042	14.48	1.79346
					14.49	0.0004	14.49	1.79343
					14.5	0.00039	14.5	1.7934
					14.51	0.00037	14.51	1.79337
					14.52	0.00036	14.52	1.79334
					14.53	0.00034	14.53	1.79331
					14.54	0.00033	14.54	1.79328
					14.55	0.00031	14.55	1.79325
					14.56	0.0003	14.56	1.79323
					14.57	0.00028	14.57	1.7932
					14.58	0.00027	14.58	1.79317
					14.59	0.00026	14.59	1.79315
					14.6	0.00024	14.6	1.79312
					14.61	0.00023	14.61	1.7931
					14.62	0.00022	14.62	1.79307
					14.63	0.00021	14.63	1.79305
					14.64	0.00019	14.64	1.79302
					14.65	0.00018	14.65	1.793
					14.66	0.00017	14.66	1.79298
					14.67	0.00016	14.67	1.79295
					14.68	0.00015	14.68	1.79293
					14.69	0.00014	14.69	1.79291
					14.7	0.00013	14.7	1.79289
					14.71	0.00012	14.71	1.79286
					14.72	0.00012	14.72	1.79284
					14.73	0.00011	14.73	1.79282
					14.74	0.0001	14.74	1.7928
					14.75	9e-05	14.75	1.79278
					14.76	8e-05	14.76	1.79276
					14.77	8e-05	14.77	1.79274
					14.78	7e-05	14.78	1.79272
					14.79	6e-05	14.79	1.79271
					14.8	6e-05	14.8	1.79269
					14.81	5e-05	14.81	1.79267
					14.82	5e-05	14.82	1.79265
					14.83	4e-05	14.83	1.79264
					14.84	4e-05	14.84	1.79262
					14.85	3e-05	14.85	1.7926
					14.86	3e-05	14.86	1.79259
					14.87	3e-05	14.87	1.79257
					14.88	2e-05	14.88	1.79256
					14.89	2e-05	14.89	1.79254
					14.9	2e-05	14.9	1.79253
					14.91	2e-05	14.91	1.79251
					14.92	2e-05	14.92	1.7925
					14.93	1e-05	14.93	1.79249
[truncated: 2,002 more rows]

## Sheet: Figure 2b
Figure 2c	MgPc+ D0 (blue crosses)		MgPc+ D1 (blue crosses)		MgPc+ D0 parabolit fit (blue solid line)		MgPc+ D1 parabolit fit (blue solid line)
	Angle (deg.)	E-E0min (eV)	Angle (deg.)	E-E0min (eV)	Angle (deg.)	E-E0min (eV)	Angle (deg.)	E-E0min (eV)
	-45	0.81756	-45	2.61188	-4.77	0.69876	-4.77	2.52829
	-44	0.81465	-44	2.60883	-4.76	0.69806	-4.76	2.52753
	-43	0.806	-43	2.59977	-4.75	0.69736	-4.75	2.52677
	-42	0.79177	-42	2.58489	-4.74	0.69666	-4.74	2.52601
	-41	0.77223	-41	2.56445	-4.73	0.69597	-4.73	2.52524
	-40	0.74782	-40	2.53887	-4.72	0.69527	-4.72	2.52448
	-36	0.61119	-36	2.39547	-4.71	0.69457	-4.71	2.52372
	-35	0.57016	-35	2.35231	-4.7	0.69387	-4.7	2.52296
	-32	0.44003	-32	2.21517	-4.69	0.69318	-4.69	2.5222
	-30	0.35301	-30	2.12327	-4.68	0.69248	-4.68	2.52144
	-28	0.27051	-28	2.03601	-4.67	0.69179	-4.67	2.52069
	-26	0.19587	-26	1.95707	-4.66	0.69109	-4.66	2.51993
	-25	0.16229	-25	1.92161	-4.65	0.6904	-4.65	2.51917
	-24	0.13154	-24	1.8892	-4.64	0.6897	-4.64	2.51841
	-22	0.07918	-22	1.83426	-4.63	0.68901	-4.63	2.51765
	-20	0.03967	-20	1.79331	-4.62	0.68832	-4.62	2.5169
	-18	0.01347	-18	1.76697	-4.61	0.68762	-4.61	2.51614
	-17	0.0055	-17	1.75938	-4.6	0.68693	-4.6	2.51538
	-16	0.00103	-16	1.75562	-4.59	0.68624	-4.59	2.51463
	-15.8	0.00054	-15.8	1.75532	-4.58	0.68554	-4.58	2.51387
	-15.6	0.00022	-15.6	1.75518	-4.57	0.68485	-4.57	2.51312
	-15.4	5e-05	-15.4	1.75521	-4.56	0.68416	-4.56	2.51236
	-15.2	0	-15.2	1.75538	-4.55	0.68347	-4.55	2.51161
	-15	0.00011	-15	1.7557	-4.54	0.68278	-4.54	2.51086
	-14	0.00272	-14	1.75962	-4.53	0.68209	-4.53	2.5101
	-12	0.01845	-12	1.77864	-4.52	0.6814	-4.52	2.50935
	-11	0.03116	-11	1.79328	-4.51	0.68071	-4.51	2.5086
	-10	0.04667	-10	1.81086	-4.5	0.68002	-4.5	2.50784
	-8	0.08387	-8	1.8523	-4.49	0.67933	-4.49	2.50709
	-6	0.12427	-6	1.89679	-4.48	0.67864	-4.48	2.50634
	-5	0.14471	-5	1.91908	-4.47	0.67795	-4.47	2.50559
	-4	0.16074	-4	1.93666	-4.46	0.67726	-4.46	2.50484
	-2	0.18615	-2	1.9643	-4.45	0.67658	-4.45	2.50409
	0	0.19527	0	1.97421	-4.44	0.67589	-4.44	2.50334
	2	0.18615	2	1.9643	-4.43	0.6752	-4.43	2.50259
	4	0.16074	4	1.93666	-4.42	0.67452	-4.42	2.50184
	5	0.14471	5	1.91908	-4.41	0.67383	-4.41	2.50109
	6	0.12427	6	1.89679	-4.4	0.67314	-4.4	2.50034
	8	0.08387	8	1.8523	-4.39	0.67246	-4.39	2.49959
	10	0.04667	10	1.81086	-4.38	0.67177	-4.38	2.49884
	11	0.03116	11	1.79328	-4.37	0.67109	-4.37	2.4981
	12	0.01845	12	1.77864	-4.36	0.6704	-4.36	2.49735
	14	0.00272	14	1.75962	-4.35	0.66972	-4.35	2.4966
	15	0.00011	15	1.7557	-4.34	0.66903	-4.34	2.49586
	15.2	0	15.2	1.75538	-4.33	0.66835	-4.33	2.49511
	15.4	5e-05	15.4	1.75521	-4.32	0.66767	-4.32	2.49436
	15.6	0.00022	15.6	1.75518	-4.31	0.66699	-4.31	2.49362
	15.8	0.00054	15.8	1.75532	-4.3	0.6663	-4.3	2.49287
	16	0.00103	16	1.75562	-4.29	0.66562	-4.29	2.49213
	17	0.0055	17	1.75938	-4.28	0.66494	-4.28	2.49138
	18	0.01347	18	1.76697	-4.27	0.66426	-4.27	2.49064
	20	0.03967	20	1.79331	-4.26	0.66358	-4.26	2.4899
	22	0.07918	22	1.83426	-4.25	0.6629	-4.25	2.48915
	24	0.13154	24	1.8892	-4.24	0.66222	-4.24	2.48841
	25	0.16229	25	1.92161	-4.23	0.66154	-4.23	2.48767
	26	0.19587	26	1.95707	-4.22	0.66086	-4.22	2.48693
	28	0.27051	28	2.03601	-4.21	0.66018	-4.21	2.48619
	30	0.35301	30	2.12327	-4.2	0.6595	-4.2	2.48545
	32	0.44003	32	2.21517	-4.19	0.65882	-4.19	2.4847
	35	0.57016	35	2.35231	-4.18	0.65814	-4.18	2.48396
	36	0.61119	36	2.39547	-4.17	0.65746	-4.17	2.48322
	40	0.74782	40	2.53887	-4.16	0.65678	-4.16	2.48248
	41	0.77223	41	2.56445	-4.15	0.65611	-4.15	2.48174
	42	0.79177	42	2.58489	-4.14	0.65543	-4.14	2.48101
	43	0.806	43	2.59977	-4.13	0.65475	-4.13	2.48027
	44	0.81465	44	2.60883	-4.12	0.65408	-4.12	2.47953
	45	0.81756	45	2.61188	-4.11	0.6534	-4.11	2.47879
					-4.1	0.65273	-4.1	2.47805
					-4.09	0.65205	-4.09	2.47732
					-4.08	0.65138	-4.08	2.47658
					-4.07	0.6507	-4.07	2.47584
					-4.06	0.65003	-4.06	2.47511
					-4.05	0.64935	-4.05	2.47437
					-4.04	0.64868	-4.04	2.47364
					-4.03	0.64801	-4.03	2.4729
					-4.02	0.64734	-4.02	2.47217
					-4.01	0.64666	-4.01	2.47143
					-4	0.64599	-4	2.4707
					-3.99	0.64532	-3.99	2.46997
					-3.98	0.64465	-3.98	2.46923
					-3.97	0.64398	-3.97	2.4685
					-3.96	0.64331	-3.96	2.46777
					-3.95	0.64264	-3.95	2.46704
					-3.94	0.64197	-3.94	2.46631
					-3.93	0.6413	-3.93	2.46558
					-3.92	0.64063	-3.92	2.46485
					-3.91	0.63996	-3.91	2.46411
					-3.9	0.63929	-3.9	2.46338
					-3.89	0.63862	-3.89	2.46266
					-3.88	0.63795	-3.88	2.46193
					-3.87	0.63729	-3.87	2.4612
					-3.86	0.63662	-3.86	2.46047
					-3.85	0.63595	-3.85	2.45974
					-3.84	0.63529	-3.84	2.45901
					-3.83	0.63462	-3.83	2.45829
					-3.82	0.63395	-3.82	2.45756
					-3.81	0.63329	-3.81	2.45683
					-3.8	0.63262	-3.8	2.45611
					-3.79	0.63196	-3.79	2.45538
					-3.78	0.63129	-3.78	2.45466
					-3.77	0.63063	-3.77	2.45393
					-3.76	0.62997	-3.76	2.45321
					-3.75	0.6293	-3.75	2.45248
					-3.74	0.62864	-3.74	2.45176
					-3.73	0.62798	-3.73	2.45103
					-3.72	0.62732	-3.72	2.45031
					-3.71	0.62665	-3.71	2.44959
					-3.7	0.62599	-3.7	2.44887
					-3.69	0.62533	-3.69	2.44814
					-3.68	0.62467	-3.68	2.44742
					-3.67	0.62401	-3.67	2.4467
					-3.66	0.62335	-3.66	2.44598
					-3.65	0.62269	-3.65	2.44526
					-3.64	0.62203	-3.64	2.44454
					-3.63	0.62137	-3.63	2.44382
					-3.62	0.62071	-3.62	2.4431
					-3.61	0.62005	-3.61	2.44238
					-3.6	0.6194	-3.6	2.44166
					-3.59	0.61874	-3.59	2.44095
					-3.58	0.61808	-3.58	2.44023
					-3.57	0.61742	-3.57	2.43951
					-3.56	0.61677	-3.56	2.43879
					-3.55	0.61611	-3.55	2.43808
					-3.54	0.61546	-3.54	2.43736
					-3.53	0.6148	-3.53	2.43664
					-3.52	0.61415	-3.52	2.43593
					-3.51	0.61349	-3.51	2.43521
					-3.5	0.61284	-3.5	2.4345
					-3.49	0.61218	-3.49	2.43378
					-3.48	0.61153	-3.48	2.43307
					-3.47	0.61087	-3.47	2.43236
					-3.46	0.61022	-3.46	2.43164
					-3.45	0.60957	-3.45	2.43093
					-3.44	0.60892	-3.44	2.43022
					-3.43	0.60826	-3.43	2.4295
					-3.42	0.60761	-3.42	2.42879
					-3.41	0.60696	-3.41	2.42808
					-3.4	0.60631	-3.4	2.42737
					-3.39	0.60566	-3.39	2.42666
					-3.38	0.60501	-3.38	2.42595
					-3.37	0.60436	-3.37	2.42524
					-3.36	0.60371	-3.36	2.42453
					-3.35	0.60306	-3.35	2.42382
					-3.34	0.60241	-3.34	2.42311
					-3.33	0.60176	-3.33	2.4224
					-3.32	0.60111	-3.32	2.42169
					-3.31	0.60047	-3.31	2.42099
					-3.3	0.59982	-3.3	2.42028
					-3.29	0.59917	-3.29	2.41957
					-3.28	0.59852	-3.28	2.41887
					-3.27	0.59788	-3.27	2.41816
					-3.26	0.59723	-3.26	2.41745
					-3.25	0.59659	-3.25	2.41675
					-3.24	0.59594	-3.24	2.41604
					-3.23	0.5953	-3.23	2.41534
					-3.22	0.59465	-3.22	2.41463
					-3.21	0.59401	-3.21	2.41393
					-3.2	0.59336	-3.2	2.41323
					-3.19	0.59272	-3.19	2.41252
					-3.18	0.59207	-3.18	2.41182
					-3.17	0.59143	-3.17	2.41112
					-3.16	0.59079	-3.16	2.41042
					-3.15	0.59015	-3.15	2.40972
					-3.14	0.58951	-3.14	2.40901
					-3.13	0.58886	-3.13	2.40831
					-3.12	0.58822	-3.12	2.40761
					-3.11	0.58758	-3.11	2.40691
					-3.1	0.58694	-3.1	2.40621
					-3.09	0.5863	-3.09	2.40551
					-3.08	0.58566	-3.08	2.40481
					-3.07	0.58502	-3.07	2.40412
					-3.06	0.58438	-3.06	2.40342
					-3.05	0.58374	-3.05	2.40272
					-3.04	0.5831	-3.04	2.40202
					-3.03	0.58247	-3.03	2.40132
					-3.02	0.58183	-3.02	2.40063
					-3.01	0.58119	-3.01	2.39993
					-3	0.58055	-3	2.39923
					-2.99	0.57992	-2.99	2.39854
					-2.98	0.57928	-2.98	2.39784
					-2.97	0.57865	-2.97	2.39715
					-2.96	0.57801	-2.96	2.39645
					-2.95	0.57737	-2.95	2.39576
					-2.94	0.57674	-2.94	2.39507
					-2.93	0.5761	-2.93	2.39437
					-2.92	0.57547	-2.92	2.39368
					-2.91	0.57484	-2.91	2.39299
					-2.9	0.5742	-2.9	2.3923
					-2.89	0.57357	-2.89	2.3916
					-2.88	0.57294	-2.88	2.39091
					-2.87	0.5723	-2.87	2.39022
					-2.86	0.57167	-2.86	2.38953
					-2.85	0.57104	-2.85	2.38884
					-2.84	0.57041	-2.84	2.38815
					-2.83	0.56978	-2.83	2.38746
					-2.82	0.56915	-2.82	2.38677
					-2.81	0.56852	-2.81	2.38608
					-2.8	0.56789	-2.8	2.38539
					-2.79	0.56726	-2.79	2.3847
					-2.78	0.56663	-2.78	2.38402
					-2.77	0.566	-2.77	2.38333
					-2.76	0.56537	-2.76	2.38264
					-2.75	0.56474	-2.75	2.38196
					-2.74	0.56411	-2.74	2.38127
					-2.73	0.56349	-2.73	2.38058
					-2.72	0.56286	-2.72	2.3799
					-2.71	0.56223	-2.71	2.37921
					-2.7	0.5616	-2.7	2.37853
					-2.69	0.56098	-2.69	2.37784
					-2.68	0.56035	-2.68	2.37716
					-2.67	0.55973	-2.67	2.37648
					-2.66	0.5591	-2.66	2.37579
					-2.65	0.55848	-2.65	2.37511
					-2.64	0.55785	-2.64	2.37443
					-2.63	0.55723	-2.63	2.37375
					-2.62	0.5566	-2.62	2.37306
					-2.61	0.55598	-2.61	2.37238
					-2.6	0.55536	-2.6	2.3717
					-2.59	0.55474	-2.59	2.37102
					-2.58	0.55411	-2.58	2.37034
					-2.57	0.55349	-2.57	2.36966
					-2.56	0.55287	-2.56	2.36898
					-2.55	0.55225	-2.55	2.3683
					-2.54	0.55163	-2.54	2.36762
					-2.53	0.55101	-2.53	2.36694
					-2.52	0.55039	-2.52	2.36627
					-2.51	0.54977	-2.51	2.36559
					-2.5	0.54915	-2.5	2.36491
					-2.49	0.54853	-2.49	2.36423
					-2.48	0.54791	-2.48	2.36356
					-2.47	0.54729	-2.47	2.36288
					-2.46	0.54667	-2.46	2.36221
					-2.45	0.54605	-2.45	2.36153
					-2.44	0.54544	-2.44	2.36086
					-2.43	0.54482	-2.43	2.36018
					-2.42	0.5442	-2.42	2.35951
					-2.41	0.54359	-2.41	2.35883
					-2.4	0.54297	-2.4	2.35816
					-2.39	0.54235	-2.39	2.35749
					-2.38	0.54174	-2.38	2.35681
					-2.37	0.54112	-2.37	2.35614
					-2.36	0.54051	-2.36	2.35547
					-2.35	0.53989	-2.35	2.3548
					-2.34	0.53928	-2.34	2.35413
					-2.33	0.53867	-2.33	2.35346
					-2.32	0.53805	-2.32	2.35279
					-2.31	0.53744	-2.31	2.35212
					-2.3	0.53683	-2.3	2.35145
					-2.29	0.53622	-2.29	2.35078
					-2.28	0.5356	-2.28	2.35011
					-2.27	0.53499	-2.27	2.34944
					-2.26	0.53438	-2.26	2.34877
					-2.25	0.53377	-2.25	2.3481
					-2.24	0.53316	-2.24	2.34744
					-2.23	0.53255	-2.23	2.34677
					-2.22	0.53194	-2.22	2.3461
					-2.21	0.53133	-2.21	2.34543
					-2.2	0.53072	-2.2	2.34477
					-2.19	0.53011	-2.19	2.3441
					-2.18	0.5295	-2.18	2.34344
					-2.17	0.5289	-2.17	2.34277
					-2.16	0.52829	-2.16	2.34211
					-2.15	0.52768	-2.15	2.34144
					-2.14	0.52707	-2.14	2.34078
					-2.13	0.52647	-2.13	2.34012
					-2.12	0.52586	-2.12	2.33945
					-2.11	0.52525	-2.11	2.33879
					-2.1	0.52465	-2.1	2.33813
					-2.09	0.52404	-2.09	2.33747
					-2.08	0.52344	-2.08	2.33681
					-2.07	0.52283	-2.07	2.33615
					-2.06	0.52223	-2.06	2.33548
					-2.05	0.52163	-2.05	2.33482
					-2.04	0.52102	-2.04	2.33416
					-2.03	0.52042	-2.03	2.3335
					-2.02	0.51982	-2.02	2.33285
					-2.01	0.51921	-2.01	2.33219
					-2	0.51861	-2	2.33153
					-1.99	0.51801	-1.99	2.33087
					-1.98	0.51741	-1.98	2.33021
					-1.97	0.51681	-1.97	2.32956
					-1.96	0.51621	-1.96	2.3289
					-1.95	0.51561	-1.95	2.32824
					-1.94	0.51501	-1.94	2.32759
					-1.93	0.51441	-1.93	2.32693
					-1.92	0.51381	-1.92	2.32627
					-1.91	0.51321	-1.91	2.32562
					-1.9	0.51261	-1.9	2.32496
					-1.89	0.51201	-1.89	2.32431
					-1.88	0.51141	-1.88	2.32366
					-1.87	0.51082	-1.87	2.323
					-1.86	0.51022	-1.86	2.32235
					-1.85	0.50962	-1.85	2.3217
					-1.84	0.50902	-1.84	2.32104
					-1.83	0.50843	-1.83	2.32039
					-1.82	0.50783	-1.82	2.31974
					-1.81	0.50724	-1.81	2.31909
					-1.8	0.50664	-1.8	2.31844
					-1.79	0.50605	-1.79	2.31779
					-1.78	0.50545	-1.78	2.31714
					-1.77	0.50486	-1.77	2.31649
					-1.76	0.50427	-1.76	2.31584
					-1.75	0.50367	-1.75	2.31519
					-1.74	0.50308	-1.74	2.31454
					-1.73	0.50249	-1.73	2.31389
					-1.72	0.50189	-1.72	2.31324
					-1.71	0.5013	-1.71	2.3126
					-1.7	0.50071	-1.7	2.31195
					-1.69	0.50012	-1.69	2.3113
					-1.68	0.49953	-1.68	2.31066
					-1.67	0.49894	-1.67	2.31001
					-1.66	0.49835	-1.66	2.30936
					-1.65	0.49776	-1.65	2.30872
					-1.64	0.49717	-1.64	2.30807
					-1.63	0.49658	-1.63	2.30743
					-1.62	0.49599	-1.62	2.30679
					-1.61	0.4954	-1.61	2.30614
					-1.6	0.49481	-1.6	2.3055
					-1.59	0.49422	-1.59	2.30486
					-1.58	0.49364	-1.58	2.30421
					-1.57	0.49305	-1.57	2.30357
					-1.56	0.49246	-1.56	2.30293
					-1.55	0.49188	-1.55	2.30229
					-1.54	0.49129	-1.54	2.30165
					-1.53	0.49071	-1.53	2.30101
					-1.52	0.49012	-1.52	2.30036
					-1.51	0.48953	-1.51	2.29972
					-1.5	0.48895	-1.5	2.29908
					-1.49	0.48837	-1.49	2.29845
					-1.48	0.48778	-1.48	2.29781
					-1.47	0.4872	-1.47	2.29717
					-1.46	0.48662	-1.46	2.29653
					-1.45	0.48603	-1.45	2.29589
					-1.44	0.48545	-1.44	2.29525
					-1.43	0.48487	-1.43	2.29462
					-1.42	0.48429	-1.42	2.29398
					-1.41	0.4837	-1.41	2.29334
					-1.4	0.48312	-1.4	2.29271
					-1.39	0.48254	-1.39	2.29207
					-1.38	0.48196	-1.38	2.29144
					-1.37	0.48138	-1.37	2.2908
					-1.36	0.4808	-1.36	2.29017
					-1.35	0.48022	-1.35	2.28954
					-1.34	0.47964	-1.34	2.2889
					-1.33	0.47906	-1.33	2.28827
					-1.32	0.47849	-1.32	2.28764
					-1.31	0.47791	-1.31	2.287
					-1.3	0.47733	-1.3	2.28637
					-1.29	0.47675	-1.29	2.28574
					-1.28	0.47618	-1.28	2.28511
					-1.27	0.4756	-1.27	2.28448
					-1.26	0.47502	-1.26	2.28385
					-1.25	0.47445	-1.25	2.28322
					-1.24	0.47387	-1.24	2.28259
					-1.23	0.4733	-1.23	2.28196
					-1.22	0.47272	-1.22	2.28133
					-1.21	0.47215	-1.21	2.2807
					-1.2	0.47157	-1.2	2.28007
					-1.19	0.471	-1.19	2.27944
					-1.18	0.47043	-1.18	2.27881
					-1.17	0.46985	-1.17	2.27819
					-1.16	0.46928	-1.16	2.27756
					-1.15	0.46871	-1.15	2.27693
					-1.14	0.46813	-1.14	2.27631
					-1.13	0.46756	-1.13	2.27568
					-1.12	0.46699	-1.12	2.27506
					-1.11	0.46642	-1.11	2.27443
					-1.1	0.46585	-1.1	2.27381
					-1.09	0.46528	-1.09	2.27318
					-1.08	0.46471	-1.08	2.27256
					-1.07	0.46414	-1.07	2.27194
					-1.06	0.46357	-1.06	2.27131
					-1.05	0.463	-1.05	2.27069
					-1.04	0.46243	-1.04	2.27007
					-1.03	0.46187	-1.03	2.26945
					-1.02	0.4613	-1.02	2.26882
					-1.01	0.46073	-1.01	2.2682
					-1	0.46016	-1	2.26758
					-0.99	0.4596	-0.99	2.26696
					-0.98	0.45903	-0.98	2.26634
					-0.97	0.45846	-0.97	2.26572
					-0.96	0.4579	-0.96	2.2651
					-0.95	0.45733	-0.95	2.26448
					-0.94	0.45677	-0.94	2.26386
					-0.93	0.4562	-0.93	2.26325
					-0.92	0.45564	-0.92	2.26263
					-0.91	0.45507	-0.91	2.26201
					-0.9	0.45451	-0.9	2.26139
					-0.89	0.45395	-0.89	2.26078
					-0.88	0.45338	-0.88	2.26016
					-0.87	0.45282	-0.87	2.25954
					-0.86	0.45226	-0.86	2.25893
					-0.85	0.4517	-0.85	2.25831
					-0.84	0.45113	-0.84	2.2577
					-0.83	0.45057	-0.83	2.25708
					-0.82	0.45001	-0.82	2.25647
					-0.81	0.44945	-0.81	2.25586
					-0.8	0.44889	-0.8	2.25524
					-0.79	0.44833	-0.79	2.25463
					-0.78	0.44777	-0.78	2.25402
					-0.77	0.44721	-0.77	2.25341
					-0.76	0.44665	-0.76	2.25279
					-0.75	0.4461	-0.75	2.25218
					-0.74	0.44554	-0.74	2.25157
					-0.73	0.44498	-0.73	2.25096
					-0.72	0.44442	-0.72	2.25035
					-0.71	0.44387	-0.71	2.24974
					-0.7	0.44331	-0.7	2.24913
					-0.69	0.44275	-0.69	2.24852
					-0.68	0.4422	-0.68	2.24791
					-0.67	0.44164	-0.67	2.2473
					-0.66	0.44109	-0.66	2.2467
					-0.65	0.44053	-0.65	2.24609
					-0.64	0.43998	-0.64	2.24548
					-0.63	0.43942	-0.63	2.24487
					-0.62	0.43887	-0.62	2.24427
					-0.61	0.43831	-0.61	2.24366
					-0.6	0.43776	-0.6	2.24306
					-0.59	0.43721	-0.59	2.24245
					-0.58	0.43666	-0.58	2.24184
					-0.57	0.4361	-0.57	2.24124
					-0.56	0.43555	-0.56	2.24064
					-0.55	0.435	-0.55	2.24003
					-0.54	0.43445	-0.54	2.23943
					-0.53	0.4339	-0.53	2.23883
					-0.52	0.43335	-0.52	2.23822
					-0.51	0.4328	-0.51	2.23762
					-0.5	0.43225	-0.5	2.23702
					-0.49	0.4317	-0.49	2.23642
					-0.48	0.43115	-0.48	2.23581
					-0.47	0.4306	-0.47	2.23521
					-0.46	0.43005	-0.46	2.23461
					-0.45	0.4295	-0.45	2.23401
					-0.44	0.42896	-0.44	2.23341
					-0.43	0.42841	-0.43	2.23281
					-0.42	0.42786	-0.42	2.23221
					-0.41	0.42732	-0.41	2.23162
					-0.4	0.42677	-0.4	2.23102
					-0.39	0.42622	-0.39	2.23042
					-0.38	0.42568	-0.38	2.22982
					-0.37	0.42513	-0.37	2.22923
					-0.36	0.42459	-0.36	2.22863
					-0.35	0.42404	-0.35	2.22803
					-0.34	0.4235	-0.34	2.22744
					-0.33	0.42296	-0.33	2.22684
					-0.32	0.42241	-0.32	2.22624
					-0.31	0.42187	-0.31	2.22565
					-0.3	0.42133	-0.3	2.22506
					-0.29	0.42078	-0.29	2.22446
					-0.28	0.42024	-0.28	2.22387
					-0.27	0.4197	-0.27	2.22327
					-0.26	0.41916	-0.26	2.22268
					-0.25	0.41862	-0.25	2.22209
					-0.24	0.41808	-0.24	2.2215
					-0.23	0.41754	-0.23	2.2209
					-0.22	0.417	-0.22	2.22031
					-0.21	0.41646	-0.21	2.21972
					-0.2	0.41592	-0.2	2.21913
					-0.19	0.41538	-0.19	2.21854
					-0.18	0.41484	-0.18	2.21795
					-0.17	0.4143	-0.17	2.21736
					-0.16	0.41377	-0.16	2.21677
					-0.15	0.41323	-0.15	2.21618
					-0.14	0.41269	-0.14	2.21559
					-0.13	0.41215	-0.13	2.21501
					-0.12	0.41162	-0.12	2.21442
					-0.11	0.41108	-0.11	2.21383
					-0.1	0.41055	-0.1	2.21324
					-0.09	0.41001	-0.09	2.21266
					-0.08	0.40947	-0.08	2.21207
					-0.07	0.40894	-0.07	2.21148
					-0.06	0.40841	-0.06	2.2109
					-0.05	0.40787	-0.05	2.21031
					-0.04	0.40734	-0.04	2.20973
					-0.03	0.4068	-0.03	2.20914
					-0.02	0.40627	-0.02	2.20856
					-0.01	0.40574	-0.01	2.20798
					0	0.40521	0	2.20739
					0.01	0.40468	0.01	2.20681
					0.02	0.40414	0.02	2.20623
					0.03	0.40361	0.03	2.20565
					0.04	0.40308	0.04	2.20506
					0.05	0.40255	0.05	2.20448
					0.06	0.40202	0.06	2.2039
					0.07	0.40149	0.07	2.20332
					0.08	0.40096	0.08	2.20274
					0.09	0.40043	0.09	2.20216
					0.1	0.3999	0.1	2.20158
					0.11	0.39938	0.11	2.201
					0.12	0.39885	0.12	2.20042
					0.13	0.39832	0.13	2.19985
					0.14	0.39779	0.14	2.19927
					0.15	0.39726	0.15	2.19869
					0.16	0.39674	0.16	2.19811
					0.17	0.39621	0.17	2.19754
					0.18	0.39569	0.18	2.19696
					0.19	0.39516	0.19	2.19638
					0.2	0.39464	0.2	2.19581
					0.21	0.39411	0.21	2.19523
					0.22	0.39359	0.22	2.19466
					0.23	0.39306	0.23	2.19408
					0.24	0.39254	0.24	2.19351
					0.25	0.39201	0.25	2.19293
					0.26	0.39149	0.26	2.19236
					0.27	0.39097	0.27	2.19179
					0.28	0.39045	0.28	2.19122
					0.29	0.38992	0.29	2.19064
					0.3	0.3894	0.3	2.19007
					0.31	0.38888	0.31	2.1895
					0.32	0.38836	0.32	2.18893
					0.33	0.38784	0.33	2.18836
					0.34	0.38732	0.34	2.18779
					0.35	0.3868	0.35	2.18722
					0.36	0.38628	0.36	2.18665
					0.37	0.38576	0.37	2.18608
					0.38	0.38524	0.38	2.18551
					0.39	0.38472	0.39	2.18494
					0.4	0.3842	0.4	2.18437
					0.41	0.38369	0.41	2.1838
					0.42	0.38317	0.42	2.18324
					0.43	0.38265	0.43	2.18267
					0.44	0.38213	0.44	2.1821
					0.45	0.38162	0.45	2.18154
					0.46	0.3811	0.46	2.18097
					0.47	0.38058	0.47	2.1804
					0.48	0.38007	0.48	2.17984
					0.49	0.37955	0.49	2.17927
					0.5	0.37904	0.5	2.17871
					0.51	0.37852	0.51	2.17815
					0.52	0.37801	0.52	2.17758
					0.53	0.3775	0.53	2.17702
					0.54	0.37698	0.54	2.17646
					0.55	0.37647	0.55	2.17589
					0.56	0.37596	0.56	2.17533
					0.57	0.37545	0.57	2.17477
					0.58	0.37493	0.58	2.17421
					0.59	0.37442	0.59	2.17365
					0.6	0.37391	0.6	2.17309
					0.61	0.3734	0.61	2.17253
					0.62	0.37289	0.62	2.17197
					0.63	0.37238	0.63	2.17141
					0.64	0.37187	0.64	2.17085
					0.65	0.37136	0.65	2.17029
					0.66	0.37085	0.66	2.16973
					0.67	0.37034	0.67	2.16917
					0.68	0.36983	0.68	2.16861
					0.69	0.36932	0.69	2.16806
					0.7	0.36882	0.7	2.1675
					0.71	0.36831	0.71	2.16694
					0.72	0.3678	0.72	2.16639
					0.73	0.3673	0.73	2.16583
					0.74	0.36679	0.74	2.16528
					0.75	0.36628	0.75	2.16472
					0.76	0.36578	0.76	2.16417
					0.77	0.36527	0.77	2.16361
					0.78	0.36477	0.78	2.16306
					0.79	0.36426	0.79	2.1625
					0.8	0.36376	0.8	2.16195
					0.81	0.36325	0.81	2.1614
					0.82	0.36275	0.82	2.16085
					0.83	0.36225	0.83	2.16029
					0.84	0.36174	0.84	2.15974
					0.85	0.36124	0.85	2.15919
					0.86	0.36074	0.86	2.15864
					0.87	0.36024	0.87	2.15809
					0.88	0.35974	0.88	2.15754
					0.89	0.35923	0.89	2.15699
					0.9	0.35873	0.9	2.15644
					0.91	0.35823	0.91	2.15589
					0.92	0.35773	0.92	2.15534
					0.93	0.35723	0.93	2.15479
					0.94	0.35673	0.94	2.15425
					0.95	0.35624	0.95	2.1537
					0.96	0.35574	0.96	2.15315
					0.97	0.35524	0.97	2.1526
					0.98	0.35474	0.98	2.15206
					0.99	0.35424	0.99	2.15151
					1	0.35375	1	2.15097
					1.01	0.35325	1.01	2.15042
					1.02	0.35275	1.02	2.14988
					1.03	0.35226	1.03	2.14933
					1.04	0.35176	1.04	2.14879
					1.05	0.35126	1.05	2.14824
					1.06	0.35077	1.06	2.1477
					1.07	0.35027	1.07	2.14716
					1.08	0.34978	1.08	2.14661
					1.09	0.34928	1.09	2.14607
					1.1	0.34879	1.1	2.14553
					1.11	0.3483	1.11	2.14499
					1.12	0.3478	1.12	2.14445
					1.13	0.34731	1.13	2.14391
					1.14	0.34682	1.14	2.14337
					1.15	0.34633	1.15	2.14283
					1.16	0.34584	1.16	2.14229
					1.17	0.34534	1.17	2.14175
					1.18	0.34485	1.18	2.14121
					1.19	0.34436	1.19	2.14067
					1.2	0.34387	1.2	2.14013
					1.21	0.34338	1.21	2.13959
					1.22	0.34289	1.22	2.13906
					1.23	0.3424	1.23	2.13852
					1.24	0.34191	1.24	2.13798
					1.25	0.34143	1.25	2.13745
					1.26	0.34094	1.26	2.13691
					1.27	0.34045	1.27	2.13637
					1.28	0.33996	1.28	2.13584
					1.29	0.33947	1.29	2.1353
					1.3	0.33899	1.3	2.13477
					1.31	0.3385	1.31	2.13424
					1.32	0.33802	1.32	2.1337
					1.33	0.33753	1.33	2.13317
					1.34	0.33704	1.34	2.13264
					1.35	0.33656	1.35	2.1321
					1.36	0.33607	1.36	2.13157
					1.37	0.33559	1.37	2.13104
					1.38	0.33511	1.38	2.13051
					1.39	0.33462	1.39	2.12998
					1.4	0.33414	1.4	2.12945
					1.41	0.33366	1.41	2.12892
					1.42	0.33317	1.42	2.12839
					1.43	0.33269	1.43	2.12786
					1.44	0.33221	1.44	2.12733
					1.45	0.33173	1.45	2.1268
					1.46	0.33125	1.46	2.12627
					1.47	0.33077	1.47	2.12574
					1.48	0.33028	1.48	2.12522
					1.49	0.3298	1.49	2.12469
					1.5	0.32932	1.5	2.12416
					1.51	0.32884	1.51	2.12363
					1.52	0.32837	1.52	2.12311
					1.53	0.32789	1.53	2.12258
					1.54	0.32741	1.54	2.12206
					1.55	0.32693	1.55	2.12153
					1.56	0.32645	1.56	2.12101
					1.57	0.32598	1.57	2.12048
					1.58	0.3255	1.58	2.11996
					1.59	0.32502	1.59	2.11944
					1.6	0.32455	1.6	2.11891
					1.61	0.32407	1.61	2.11839
					1.62	0.32359	1.62	2.11787
					1.63	0.32312	1.63	2.11735
					1.64	0.32264	1.64	2.11682
					1.65	0.32217	1.65	2.1163
					1.66	0.32169	1.66	2.11578
					1.67	0.32122	1.67	2.11526
					1.68	0.32075	1.68	2.11474
					1.69	0.32027	1.69	2.11422
					1.7	0.3198	1.7	2.1137
					1.71	0.31933	1.71	2.11318
					1.72	0.31886	1.72	2.11267
					1.73	0.31838	1.73	2.11215
					1.74	0.31791	1.74	2.11163
					1.75	0.31744	1.75	2.11111
					1.76	0.31697	1.76	2.11059
					1.77	0.3165	1.77	2.11008
					1.78	0.31603	1.78	2.10956
					1.79	0.31556	1.79	2.10905
					1.8	0.31509	1.8	2.10853
					1.81	0.31462	1.81	2.10801
					1.82	0.31415	1.82	2.1075
					1.83	0.31369	1.83	2.10699
					1.84	0.31322	1.84	2.10647
					1.85	0.31275	1.85	2.10596
					1.86	0.31228	1.86	2.10544
					1.87	0.31182	1.87	2.10493
					1.88	0.31135	1.88	2.10442
					1.89	0.31088	1.89	2.10391
					1.9	0.31042	1.9	2.10339
					1.91	0.30995	1.91	2.10288
					1.92	0.30949	1.92	2.10237
					1.93	0.30902	1.93	2.10186
					1.94	0.30856	1.94	2.10135
					1.95	0.30809	1.95	2.10084
					1.96	0.30763	1.96	2.10033
					1.97	0.30717	1.97	2.09982
					1.98	0.3067	1.98	2.09931
					1.99	0.30624	1.99	2.09881
					2	0.30578	2	2.0983
					2.01	0.30532	2.01	2.09779
					2.02	0.30485	2.02	2.09728
					2.03	0.30439	2.03	2.09678
					2.04	0.30393	2.04	2.09627
					2.05	0.30347	2.05	2.09576
					2.06	0.30301	2.06	2.09526
					2.07	0.30255	2.07	2.09475
					2.08	0.30209	2.08	2.09425
					2.09	0.30163	2.09	2.09374
					2.1	0.30117	2.1	2.09324
					2.11	0.30071	2.11	2.09273
					2.12	0.30026	2.12	2.09223
					2.13	0.2998	2.13	2.09173
					2.14	0.29934	2.14	2.09122
					2.15	0.29888	2.15	2.09072
					2.16	0.29843	2.16	2.09022
					2.17	0.29797	2.17	2.08972
					2.18	0.29751	2.18	2.08922
					2.19	0.29706	2.19	2.08871
					2.2	0.2966	2.2	2.08821
					2.21	0.29615	2.21	2.08771
					2.22	0.29569	2.22	2.08721
					2.23	0.29524	2.23	2.08671
					2.24	0.29478	2.24	2.08622
					2.25	0.29433	2.25	2.08572
					2.26	0.29388	2.26	2.08522
					2.27	0.29342	2.27	2.08472
					2.28	0.29297	2.28	2.08422
					2.29	0.29252	2.29	2.08373
					2.3	0.29207	2.3	2.08323
					2.31	0.29162	2.31	2.08273
					2.32	0.29117	2.32	2.08224
					2.33	0.29071	2.33	2.08174
					2.34	0.29026	2.34	2.08125
					2.35	0.28981	2.35	2.08075
					2.36	0.28936	2.36	2.08026
					2.37	0.28891	2.37	2.07976
					2.38	0.28847	2.38	2.07927
					2.39	0.28802	2.39	2.07878
					2.4	0.28757	2.4	2.07828
					2.41	0.28712	2.41	2.07779
					2.42	0.28667	2.42	2.0773
					2.43	0.28622	2.43	2.07681
					2.44	0.28578	2.44	2.07631
					2.45	0.28533	2.45	2.07582
					2.46	0.28488	2.46	2.07533
					2.47	0.28444	2.47	2.07484
					2.48	0.28399	2.48	2.07435
					2.49	0.28355	2.49	2.07386
					2.5	0.2831	2.5	2.07337
					2.51	0.28266	2.51	2.07288
					2.52	0.28221	2.52	2.0724
					2.53	0.28177	2.53	2.07191
					2.54	0.28133	2.54	2.07142
					2.55	0.28088	2.55	2.07093
					2.56	0.28044	2.56	2.07044
					2.57	0.28	2.57	2.06996
					2.58	0.27956	2.58	2.06947
					2.59	0.27911	2.59	2.06899
					2.6	0.27867	2.6	2.0685
					2.61	0.27823	2.61	2.06802
					2.62	0.27779	2.62	2.06753
					2.63	0.27735	2.63	2.06705
					2.64	0.27691	2.64	2.06656
					2.65	0.27647	2.65	2.06608
					2.66	0.27603	2.66	2.0656
					2.67	0.27559	2.67	2.06511
					2.68	0.27515	2.68	2.06463
					2.69	0.27472	2.69	2.06415
					2.7	0.27428	2.7	2.06367
					2.71	0.27384	2.71	2.06318
					2.72	0.2734	2.72	2.0627
					2.73	0.27297	2.73	2.06222
					2.74	0.27253	2.74	2.06174
					2.75	0.27209	2.75	2.06126
					2.76	0.27166	2.76	2.06078
					2.77	0.27122	2.77	2.0603
					2.78	0.27079	2.78	2.05983
					2.79	0.27035	2.79	2.05935
					2.8	0.26992	2.8	2.05887
					2.81	0.26948	2.81	2.05839
					2.82	0.26905	2.82	2.05791
					2.83	0.26862	2.83	2.05744
					2.84	0.26818	2.84	2.05696
					2.85	0.26775	2.85	2.05648
					2.86	0.26732	2.86	2.05601
					2.87	0.26689	2.87	2.05553
					2.88	0.26646	2.88	2.05506
					2.89	0.26602	2.89	2.05458
					2.9	0.26559	2.9	2.05411
					2.91	0.26516	2.91	2.05364
					2.92	0.26473	2.92	2.05316
					2.93	0.2643	2.93	2.05269
					2.94	0.26387	2.94	2.05222
					2.95	0.26344	2.95	2.05174
					2.96	0.26301	2.96	2.05127
					2.97	0.26259	2.97	2.0508
					2.98	0.26216	2.98	2.05033
					2.99	0.26173	2.99	2.04986
					3	0.2613	3	2.04939
					3.01	0.26088	3.01	2.04892
					3.02	0.26045	3.02	2.04845
					3.03	0.26002	3.03	2.04798
					3.04	0.2596	3.04	2.04751
					3.05	0.25917	3.05	2.04704
					3.06	0.25875	3.06	2.04657
					3.07	0.25832	3.07	2.0461
					3.08	0.2579	3.08	2.04564
					3.09	0.25747	3.09	2.04517
					3.1	0.25705	3.1	2.0447
					3.11	0.25662	3.11	2.04424
					3.12	0.2562	3.12	2.04377
					3.13	0.25578	3.13	2.04331
					3.14	0.25536	3.14	2.04284
					3.15	0.25493	3.15	2.04238
					3.16	0.25451	3.16	2.04191
					3.17	0.25409	3.17	2.04145
					3.18	0.25367	3.18	2.04098
					3.19	0.25325	3.19	2.04052
					3.2	0.25283	3.2	2.04006
					3.21	0.25241	3.21	2.03959
					3.22	0.25199	3.22	2.03913
					3.23	0.25157	3.23	2.03867
					3.24	0.25115	3.24	2.03821
					3.25	0.25073	3.25	2.03775
					3.26	0.25031	3.26	2.03729
					3.27	0.24989	3.27	2.03683
					3.28	0.24948	3.28	2.03637
					3.29	0.24906	3.29	2.03591
					3.3	0.24864	3.3	2.03545
					3.31	0.24822	3.31	2.03499
					3.32	0.24781	3.32	2.03453
					3.33	0.24739	3.33	2.03407
					3.34	0.24698	3.34	2.03362
					3.35	0.24656	3.35	2.03316
					3.36	0.24615	3.36	2.0327
					3.37	0.24573	3.37	2.03224
					3.38	0.24532	3.38	2.03179
					3.39	0.2449	3.39	2.03133
					3.4	0.24449	3.4	2.03088
					3.41	0.24408	3.41	2.03042
					3.42	0.24367	3.42	2.02997
					3.43	0.24325	3.43	2.02951
					3.44	0.24284	3.44	2.02906
					3.45	0.24243	3.45	2.02861
					3.46	0.24202	3.46	2.02815
					3.47	0.24161	3.47	2.0277
					3.48	0.2412	3.48	2.02725
					3.49	0.24079	3.49	2.02679
					3.5	0.24038	3.5	2.02634
					3.51	0.23997	3.51	2.02589
					3.52	0.23956	3.52	2.02544
					3.53	0.23915	3.53	2.02499
					3.54	0.23874	3.54	2.02454
					3.55	0.23833	3.55	2.02409
					3.56	0.23792	3.56	2.02364
					3.57	0.23752	3.57	2.02319
					3.58	0.23711	3.58	2.02274
					3.59	0.2367	3.59	2.02229
					3.6	0.23629	3.6	2.02185
					3.61	0.23589	3.61	2.0214
					3.62	0.23548	3.62	2.02095
					3.63	0.23508	3.63	2.02051
					3.64	0.23467	3.64	2.02006
					3.65	0.23427	3.65	2.01961
					3.66	0.23386	3.66	2.01917
					3.67	0.23346	3.67	2.01872
					3.68	0.23306	3.68	2.01828
					3.69	0.23265	3.69	2.01783
					3.7	0.23225	3.7	2.01739
					3.71	0.23185	3.71	2.01694
					3.72	0.23144	3.72	2.0165
					3.73	0.23104	3.73	2.01606
					3.74	0.23064	3.74	2.01562
					3.75	0.23024	3.75	2.01517
					3.76	0.22984	3.76	2.01473
					3.77	0.22944	3.77	2.01429
					3.78	0.22904	3.78	2.01385
					3.79	0.22864	3.79	2.01341
					3.8	0.22824	3.8	2.01297
					3.81	0.22784	3.81	2.01253
					3.82	0.22744	3.82	2.01209
					3.83	0.22704	3.83	2.01165
					3.84	0.22664	3.84	2.01121
					3.85	0.22625	3.85	2.01077
					3.86	0.22585	3.86	2.01033
					3.87	0.22545	3.87	2.00989
					3.88	0.22506	3.88	2.00946
					3.89	0.22466	3.89	2.00902
					3.9	0.22426	3.9	2.00858
					3.91	0.22387	3.91	2.00815
					3.92	0.22347	3.92	2.00771
					3.93	0.22308	3.93	2.00728
					3.94	0.22268	3.94	2.00684
					3.95	0.22229	3.95	2.00641
					3.96	0.22189	3.96	2.00597
					3.97	0.2215	3.97	2.00554
					3.98	0.22111	3.98	2.0051
					3.99	0.22071	3.99	2.00467
					4	0.22032	4	2.00424
					4.01	0.21993	4.01	2.00381
					4.02	0.21954	4.02	2.00337
					4.03	0.21915	4.03	2.00294
					4.04	0.21876	4.04	2.00251
					4.05	0.21836	4.05	2.00208
					4.06	0.21797	4.06	2.00165
					4.07	0.21758	4.07	2.00122
					4.08	0.21719	4.08	2.00079
					4.09	0.21681	4.09	2.00036
					4.1	0.21642	4.1	1.99993
					4.11	0.21603	4.11	1.9995
					4.12	0.21564	4.12	1.99907
					4.13	0.21525	4.13	1.99864
					4.14	0.21486	4.14	1.99822
					4.15	0.21448	4.15	1.99779
					4.16	0.21409	4.16	1.99736
					4.17	0.2137	4.17	1.99694
					4.18	0.21332	4.18	1.99651
					4.19	0.21293	4.19	1.99608
					4.2	0.21255	4.2	1.99566
					4.21	0.21216	4.21	1.99523
					4.22	0.21177	4.22	1.99481
					4.23	0.21139	4.23	1.99439
					4.24	0.21101	4.24	1.99396
					4.25	0.21062	4.25	1.99354
					4.26	0.21024	4.26	1.99311
					4.27	0.20986	4.27	1.99269
					4.28	0.20947	4.28	1.99227
					4.29	0.20909	4.29	1.99185
					4.3	0.20871	4.3	1.99143
					4.31	0.20833	4.31	1.991
					4.32	0.20795	4.32	1.99058
					4.33	0.20756	4.33	1.99016
					4.34	0.20718	4.34	1.98974
					4.35	0.2068	4.35	1.98932
					4.36	0.20642	4.36	1.9889
					4.37	0.20604	4.37	1.98849
					4.38	0.20567	4.38	1.98807
					4.39	0.20529	4.39	1.98765
					4.4	0.20491	4.4	1.98723
					4.41	0.20453	4.41	1.98681
					4.42	0.20415	4.42	1.9864
					4.43	0.20377	4.43	1.98598
					4.44	0.2034	4.44	1.98556
					4.45	0.20302	4.45	1.98515
					4.46	0.20264	4.46	1.98473
					4.47	0.20227	4.47	1.98432
					4.48	0.20189	4.48	1.9839
					4.49	0.20152	4.49	1.98349
					4.5	0.20114	4.5	1.98307
					4.51	0.20077	4.51	1.98266
					4.52	0.20039	4.52	1.98225
					4.53	0.20002	4.53	1.98183
					4.54	0.19964	4.54	1.98142
					4.55	0.19927	4.55	1.98101
					4.56	0.1989	4.56	1.9806
					4.57	0.19853	4.57	1.98018
					4.58	0.19815	4.58	1.97977
					4.59	0.19778	4.59	1.97936
					4.6	0.19741	4.6	1.97895
					4.61	0.19704	4.61	1.97854
					4.62	0.19667	4.62	1.97813
					4.63	0.1963	4.63	1.97772
					4.64	0.19593	4.64	1.97731
					4.65	0.19556	4.65	1.97691
					4.66	0.19519	4.66	1.9765
					4.67	0.19482	4.67	1.97609
					4.68	0.19445	4.68	1.97568
					4.69	0.19408	4.69	1.97528
					4.7	0.19371	4.7	1.97487
					4.71	0.19335	4.71	1.97446
					4.72	0.19298	4.72	1.97406
					4.73	0.19261	4.73	1.97365
					4.74	0.19225	4.74	1.97325
					4.75	0.19188	4.75	1.97284
					4.76	0.19151	4.76	1.97244
					4.77	0.19115	4.77	1.97203
					4.78	0.19078	4.78	1.97163
					4.79	0.19042	4.79	1.97123
					4.8	0.19005	4.8	1.97082
					4.81	0.18969	4.81	1.97042
					4.82	0.18932	4.82	1.97002
					4.83	0.18896	4.83	1.96962
					4.84	0.1886	4.84	1.96922
					4.85	0.18824	4.85	1.96882
					4.86	0.18787	4.86	1.96842
					4.87	0.18751	4.87	1.96802
					4.88	0.18715	4.88	1.96762
					4.89	0.18679	4.89	1.96722
					4.9	0.18643	4.9	1.96682
					4.91	0.18607	4.91	1.96642
					4.92	0.18571	4.92	1.96602
					4.93	0.18535	4.93	1.96562
					4.94	0.18499	4.94	1.96522
					4.95	0.18463	4.95	1.96483
					4.96	0.18427	4.96	1.96443
					4.97	0.18391	4.97	1.96403
					4.98	0.18355	4.98	1.96364
					4.99	0.18319	4.99	1.96324
					5	0.18283	5	1.96285
					5.01	0.18248	5.01	1.96245
					5.02	0.18212	5.02	1.96206
					5.03	0.18176	5.03	1.96166
					5.04	0.18141	5.04	1.96127
					5.05	0.18105	5.05	1.96088
					5.06	0.1807	5.06	1.96048
					5.07	0.18034	5.07	1.96009
					5.08	0.17999	5.08	1.9597
					5.09	0.17963	5.09	1.95931
					5.1	0.17928	5.1	1.95892
					5.11	0.17892	5.11	1.95852
					5.12	0.17857	5.12	1.95813
					5.13	0.17822	5.13	1.95774
					5.14	0.17787	5.14	1.95735
					5.15	0.17751	5.15	1.95696
					5.16	0.17716	5.16	1.95657
					5.17	0.17681	5.17	1.95619
					5.18	0.17646	5.18	1.9558
					5.19	0.17611	5.19	1.95541
					5.2	0.17576	5.2	1.95502
					5.21	0.17541	5.21	1.95463
					5.22	0.17506	5.22	1.95425
					5.23	0.17471	5.23	1.95386
					5.24	0.17436	5.24	1.95347
					5.25	0.17401	5.25	1.95309
					5.26	0.17366	5.26	1.9527
					5.27	0.17331	5.27	1.95232
					5.28	0.17296	5.28	1.95193
					5.29	0.17262	5.29	1.95155
					5.3	0.17227	5.3	1.95116
					5.31	0.17192	5.31	1.95078
					5.32	0.17158	5.32	1.9504
					5.33	0.17123	5.33	1.95001
					5.34	0.17089	5.34	1.94963
					5.35	0.17054	5.35	1.94925
					5.36	0.17019	5.36	1.94887
					5.37	0.16985	5.37	1.94849
					5.38	0.16951	5.38	1.9481
					5.39	0.16916	5.39	1.94772
					5.4	0.16882	5.4	1.94734
					5.41	0.16847	5.41	1.94696
					5.42	0.16813	5.42	1.94658
					5.43	0.16779	5.43	1.94621
					5.44	0.16745	5.44	1.94583
					5.45	0.16711	5.45	1.94545
					5.46	0.16676	5.46	1.94507
					5.47	0.16642	5.47	1.94469
					5.48	0.16608	5.48	1.94432
					5.49	0.16574	5.49	1.94394
					5.5	0.1654	5.5	1.94356
					5.51	0.16506	5.51	1.94319
					5.52	0.16472	5.52	1.94281
					5.53	0.16438	5.53	1.94243
					5.54	0.16404	5.54	1.94206
					5.55	0.16371	5.55	1.94169
					5.56	0.16337	5.56	1.94131
					5.57	0.16303	5.57	1.94094
					5.58	0.16269	5.58	1.94056
					5.59	0.16236	5.59	1.94019
					5.6	0.16202	5.6	1.93982
					5.61	0.16168	5.61	1.93945
					5.62	0.16135	5.62	1.93907
					5.63	0.16101	5.63	1.9387
					5.64	0.16068	5.64	1.93833
					5.65	0.16034	5.65	1.93796
					5.66	0.16001	5.66	1.93759
					5.67	0.15967	5.67	1.93722
					5.68	0.15934	5.68	1.93685
					5.69	0.15901	5.69	1.93648
					5.7	0.15867	5.7	1.93611
					5.71	0.15834	5.71	1.93574
					5.72	0.15801	5.72	1.93537
					5.73	0.15768	5.73	1.93501
					5.74	0.15734	5.74	1.93464
					5.75	0.15701	5.75	1.93427
					5.76	0.15668	5.76	1.93391
					5.77	0.15635	5.77	1.93354
					5.78	0.15602	5.78	1.93317
					5.79	0.15569	5.79	1.93281
					5.8	0.15536	5.8	1.93244
					5.81	0.15503	5.81	1.93208
					5.82	0.1547	5.82	1.93171
					5.83	0.15437	5.83	1.93135
					5.84	0.15405	5.84	1.93098
					5.85	0.15372	5.85	1.93062
					5.86	0.15339	5.86	1.93026
					5.87	0.15306	5.87	1.9299
					5.88	0.15274	5.88	1.92953
					5.89	0.15241	5.89	1.92917
					5.9	0.15208	5.9	1.92881
					5.91	0.15176	5.91	1.92845
					5.92	0.15143	5.92	1.92809
					5.93	0.15111	5.93	1.92773
					5.94	0.15078	5.94	1.92737
					5.95	0.15046	5.95	1.92701
					5.96	0.15013	5.96	1.92665
					5.97	0.14981	5.97	1.92629
					5.98	0.14949	5.98	1.92593
					5.99	0.14916	5.99	1.92557
					6	0.14884	6	1.92522
					6.01	0.14852	6.01	1.92486
					6.02	0.1482	6.02	1.9245
					6.03	0.14788	6.03	1.92415
					6.04	0.14755	6.04	1.92379
					6.05	0.14723	6.05	1.92343
					6.06	0.14691	6.06	1.92308
					6.07	0.14659	6.07	1.92272
					6.08	0.14627	6.08	1.92237
					6.09	0.14595	6.09	1.92201
					6.1	0.14563	6.1	1.92166
					6.11	0.14532	6.11	1.92131
					6.12	0.145	6.12	1.92095
					6.13	0.14468	6.13	1.9206
					6.14	0.14436	6.14	1.92025
					6.15	0.14404	6.15	1.9199
					6.16	0.14373	6.16	1.91954
					6.17	0.14341	6.17	1.91919
					6.18	0.14309	6.18	1.91884
					6.19	0.14278	6.19	1.91849
					6.2	0.14246	6.2	1.91814
					6.21	0.14215	6.21	1.91779
					6.22	0.14183	6.22	1.91744
					6.23	0.14152	6.23	1.91709
					6.24	0.1412	6.24	1.91674
					6.25	0.14089	6.25	1.9164
					6.26	0.14058	6.26	1.91605
					6.27	0.14026	6.27	1.9157
					6.28	0.13995	6.28	1.91535
					6.29	0.13964	6.29	1.91501
					6.3	0.13932	6.3	1.91466
					6.31	0.13901	6.31	1.91431
					6.32	0.1387	6.32	1.91397
					6.33	0.13839	6.33	1.91362
					6.34	0.13808	6.34	1.91328
					6.35	0.13777	6.35	1.91293
					6.36	0.13746	6.36	1.91259
					6.37	0.13715	6.37	1.91225
					6.38	0.13684	6.38	1.9119
					6.39	0.13653	6.39	1.91156
					6.4	0.13622	6.4	1.91122
					6.41	0.13591	6.41	1.91087
					6.42	0.13561	6.42	1.91053
					6.43	0.1353	6.43	1.91019
					6.44	0.13499	6.44	1.90985
					6.45	0.13468	6.45	1.90951
					6.46	0.13438	6.46	1.90917
					6.47	0.13407	6.47	1.90883
					6.48	0.13377	6.48	1.90849
					6.49	0.13346	6.49	1.90815
					6.5	0.13315	6.5	1.90781
					6.51	0.13285	6.51	1.90747
					6.52	0.13255	6.52	1.90713
					6.53	0.13224	6.53	1.9068
					6.54	0.13194	6.54	1.90646
					6.55	0.13163	6.55	1.90612
					6.56	0.13133	6.56	1.90579
					6.57	0.13103	6.57	1.90545
					6.58	0.13073	6.58	1.90511
					6.59	0.13042	6.59	1.90478
					6.6	0.13012	6.6	1.90444
					6.61	0.12982	6.61	1.90411
					6.62	0.12952	6.62	1.90377
					6.63	0.12922	6.63	1.90344
					6.64	0.12892	6.64	1.90311
					6.65	0.12862	6.65	1.90277
					6.66	0.12832	6.66	1.90244
					6.67	0.12802	6.67	1.90211
					6.68	0.12772	6.68	1.90177
					6.69	0.12742	6.69	1.90144
					6.7	0.12712	6.7	1.90111
					6.71	0.12683	6.71	1.90078
					6.72	0.12653	6.72	1.90045
					6.73	0.12623	6.73	1.90012
					6.74	0.12594	6.74	1.89979
					6.75	0.12564	6.75	1.89946
					6.76	0.12534	6.76	1.89913
					6.77	0.12505	6.77	1.8988
					6.78	0.12475	6.78	1.89847
					6.79	0.12446	6.79	1.89815
					6.8	0.12416	6.8	1.89782
					6.81	0.12387	6.81	1.89749
					6.82	0.12357	6.82	1.89716
					6.83	0.12328	6.83	1.89684
					6.84	0.12299	6.84	1.89651
					6.85	0.12269	6.85	1.89619
					6.86	0.1224	6.86	1.89586
					6.87	0.12211	6.87	1.89554
					6.88	0.12182	6.88	1.89521
					6.89	0.12153	6.89	1.89489
					6.9	0.12123	6.9	1.89456
					6.91	0.12094	6.91	1.89424
					6.92	0.12065	6.92	1.89392
					6.93	0.12036	6.93	1.89359
					6.94	0.12007	6.94	1.89327
					6.95	0.11978	6.95	1.89295
					6.96	0.11949	6.96	1.89263
					6.97	0.11921	6.97	1.89231
					6.98	0.11892	6.98	1.89199
					6.99	0.11863	6.99	1.89167
					7	0.11834	7	1.89135
					7.01	0.11805	7.01	1.89103
					7.02	0.11777	7.02	1.89071
					7.03	0.11748	7.03	1.89039
					7.04	0.11719	7.04	1.89007
					7.05	0.11691	7.05	1.88975
					7.06	0.11662	7.06	1.88943
					7.07	0.11634	7.07	1.88911
					7.08	0.11605	7.08	1.8888
					7.09	0.11577	7.09	1.88848
					7.1	0.11548	7.1	1.88816
					7.11	0.1152	7.11	1.88785
					7.12	0.11492	7.12	1.88753
					7.13	0.11463	7.13	1.88722
					7.14	0.11435	7.14	1.8869
					7.15	0.11407	7.15	1.88659
					7.16	0.11379	7.16	1.88627
					7.17	0.1135	7.17	1.88596
					7.18	0.11322	7.18	1.88565
					7.19	0.11294	7.19	1.88533
					7.2	0.11266	7.2	1.88502
					7.21	0.11238	7.21	1.88471
					7.22	0.1121	7.22	1.8844
					7.23	0.11182	7.23	1.88409
					7.24	0.11154	7.24	1.88378
					7.25	0.11126	7.25	1.88346
					7.26	0.11098	7.26	1.88315
					7.27	0.11071	7.27	1.88284
					7.28	0.11043	7.28	1.88253
					7.29	0.11015	7.29	1.88223
					7.3	0.10987	7.3	1.88192
					7.31	0.1096	7.31	1.88161
					7.32	0.10932	7.32	1.8813
					7.33	0.10904	7.33	1.88099
					7.34	0.10877	7.34	1.88069
					7.35	0.10849	7.35	1.88038
					7.36	0.10822	7.36	1.88007
					7.37	0.10794	7.37	1.87977
					7.38	0.10767	7.38	1.87946
					7.39	0.10739	7.39	1.87915
					7.4	0.10712	7.4	1.87885
					7.41	0.10685	7.41	1.87854
					7.42	0.10657	7.42	1.87824
					7.43	0.1063	7.43	1.87794
					7.44	0.10603	7.44	1.87763
					7.45	0.10576	7.45	1.87733
					7.46	0.10548	7.46	1.87703
					7.47	0.10521	7.47	1.87672
					7.48	0.10494	7.48	1.87642
					7.49	0.10467	7.49	1.87612
					7.5	0.1044	7.5	1.87582
					7.51	0.10413	7.51	1.87552
					7.52	0.10386	7.52	1.87522
					7.53	0.10359	7.53	1.87492
					7.54	0.10332	7.54	1.87462
					7.55	0.10306	7.55	1.87432
					7.56	0.10279	7.56	1.87402
					7.57	0.10252	7.57	1.87372
					7.58	0.10225	7.58	1.87342
					7.59	0.10199	7.59	1.87312
					7.6	0.10172	7.6	1.87283
					7.61	0.10145	7.61	1.87253
					7.62	0.10119	7.62	1.87223
					7.63	0.10092	7.63	1.87194
					7.64	0.10066	7.64	1.87164
					7.65	0.10039	7.65	1.87134
					7.66	0.10013	7.66	1.87105
					7.67	0.09986	7.67	1.87075
					7.68	0.0996	7.68	1.87046
					7.69	0.09933	7.69	1.87017
					7.7	0.09907	7.7	1.86987
					7.71	0.09881	7.71	1.86958
					7.72	0.09855	7.72	1.86929
					7.73	0.09828	7.73	1.86899
					7.74	0.09802	7.74	1.8687
					7.75	0.09776	7.75	1.86841
					7.76	0.0975	7.76	1.86812
					7.77	0.09724	7.77	1.86783
					7.78	0.09698	7.78	1.86754
					7.79	0.09672	7.79	1.86724
					7.8	0.09646	7.8	1.86695
					7.81	0.0962	7.81	1.86666
					7.82	0.09594	7.82	1.86638
					7.83	0.09568	7.83	1.86609
					7.84	0.09542	7.84	1.8658
					7.85	0.09516	7.85	1.86551
					7.86	0.09491	7.86	1.86522
					7.87	0.09465	7.87	1.86493
					7.88	0.09439	7.88	1.86465
					7.89	0.09414	7.89	1.86436
					7.9	0.09388	7.9	1.86407
					7.91	0.09362	7.91	1.86379
					7.92	0.09337	7.92	1.8635
					7.93	0.09311	7.93	1.86322
					7.94	0.09286	7.94	1.86293
					7.95	0.0926	7.95	1.86265
					7.96	0.09235	7.96	1.86237
					7.97	0.09209	7.97	1.86208
					7.98	0.09184	7.98	1.8618
					7.99	0.09159	7.99	1.86152
					8	0.09134	8	1.86123
					8.01	0.09108	8.01	1.86095
					8.02	0.09083	8.02	1.86067
					8.03	0.09058	8.03	1.86039
					8.04	0.09033	8.04	1.86011
					8.05	0.09008	8.05	1.85983
					8.06	0.08983	8.06	1.85955
					8.07	0.08958	8.07	1.85927
					8.08	0.08933	8.08	1.85899
					8.09	0.08908	8.09	1.85871
					8.1	0.08883	8.1	1.85843
					8.11	0.08858	8.11	1.85815
					8.12	0.08833	8.12	1.85787
					8.13	0.08808	8.13	1.85759
					8.14	0.08783	8.14	1.85732
					8.15	0.08759	8.15	1.85704
					8.16	0.08734	8.16	1.85676
					8.17	0.08709	8.17	1.85649
					8.18	0.08685	8.18	1.85621
					8.19	0.0866	8.19	1.85594
					8.2	0.08635	8.2	1.85566
					8.21	0.08611	8.21	1.85539
					8.22	0.08586	8.22	1.85511
					8.23	0.08562	8.23	1.85484
					8.24	0.08537	8.24	1.85457
					8.25	0.08513	8.25	1.85429
					8.26	0.08489	8.26	1.85402
					8.27	0.08464	8.27	1.85375
					8.28	0.0844	8.28	1.85348
					8.29	0.08416	8.29	1.8532
					8.3	0.08392	8.3	1.85293
					8.31	0.08367	8.31	1.85266
					8.32	0.08343	8.32	1.85239
					8.33	0.08319	8.33	1.85212
					8.34	0.08295	8.34	1.85185
					8.35	0.08271	8.35	1.85158
					8.36	0.08247	8.36	1.85131
					8.37	0.08223	8.37	1.85104
					8.38	0.08199	8.38	1.85078
					8.39	0.08175	8.39	1.85051
					8.4	0.08151	8.4	1.85024
					8.41	0.08127	8.41	1.84997
					8.42	0.08103	8.42	1.84971
					8.43	0.0808	8.43	1.84944
					8.44	0.08056	8.44	1.84917
					8.45	0.08032	8.45	1.84891
					8.46	0.08009	8.46	1.84864
					8.47	0.07985	8.47	1.84838
					8.48	0.07961	8.48	1.84811
					8.49	0.07938	8.49	1.84785
					8.5	0.07914	8.5	1.84759
					8.51	0.07891	8.51	1.84732
					8.52	0.07867	8.52	1.84706
					8.53	0.07844	8.53	1.8468
					8.54	0.0782	8.54	1.84654
					8.55	0.07797	8.55	1.84627
					8.56	0.07774	8.56	1.84601
					8.57	0.07751	8.57	1.84575
					8.58	0.07727	8.58	1.84549
					8.59	0.07704	8.59	1.84523
					8.6	0.07681	8.6	1.84497
					8.61	0.07658	8.61	1.84471
					8.62	0.07635	8.62	1.84445
					8.63	0.07612	8.63	1.84419
					8.64	0.07589	8.64	1.84393
					8.65	0.07566	8.65	1.84368
					8.66	0.07543	8.66	1.84342
					8.67	0.0752	8.67	1.84316
					8.68	0.07497	8.68	1.8429
					8.69	0.07474	8.69	1.84265
					8.7	0.07451	8.7	1.84239
					8.71	0.07428	8.71	1.84214
					8.72	0.07405	8.72	1.84188
					8.73	0.07383	8.73	1.84162
					8.74	0.0736	8.74	1.84137
					8.75	0.07337	8.75	1.84112
					8.76	0.07315	8.76	1.84086
					8.77	0.07292	8.77	1.84061
					8.78	0.0727	8.78	1.84036
					8.79	0.07247	8.79	1.8401
					8.8	0.07225	8.8	1.83985
					8.81	0.07202	8.81	1.8396
					8.82	0.0718	8.82	1.83935
					8.83	0.07157	8.83	1.83909
					8.84	0.07135	8.84	1.83884
					8.85	0.07113	8.85	1.83859
					8.86	0.0709	8.86	1.83834
					8.87	0.07068	8.87	1.83809
					8.88	0.07046	8.88	1.83784
					8.89	0.07024	8.89	1.8376
					8.9	0.07002	8.9	1.83735
					8.91	0.0698	8.91	1.8371
					8.92	0.06958	8.92	1.83685
					8.93	0.06936	8.93	1.8366
					8.94	0.06914	8.94	1.83636
					8.95	0.06892	8.95	1.83611
					8.96	0.0687	8.96	1.83586
					8.97	0.06848	8.97	1.83562
					8.98	0.06826	8.98	1.83537
					8.99	0.06804	8.99	1.83513
					9	0.06782	9	1.83488
					9.01	0.06761	9.01	1.83464
					9.02	0.06739	9.02	1.83439
					9.03	0.06717	9.03	1.83415
					9.04	0.06696	9.04	1.8339
					9.05	0.06674	9.05	1.83366
					9.06	0.06652	9.06	1.83342
					9.07	0.06631	9.07	1.83318
					9.08	0.06609	9.08	1.83293
					9.09	0.06588	9.09	1.83269
					9.1	0.06566	9.1	1.83245
					9.11	0.06545	9.11	1.83221
					9.12	0.06524	9.12	1.83197
					9.13	0.06502	9.13	1.83173
					9.14	0.06481	9.14	1.83149
					9.15	0.0646	9.15	1.83125
					9.16	0.06439	9.16	1.83101
					9.17	0.06417	9.17	1.83077
					9.18	0.06396	9.18	1.83054
					9.19	0.06375	9.19	1.8303
					9.2	0.06354	9.2	1.83006
					9.21	0.06333	9.21	1.82982
					9.22	0.06312	9.22	1.82959
					9.23	0.06291	9.23	1.82935
					9.24	0.0627	9.24	1.82911
					9.25	0.06249	9.25	1.82888
					9.26	0.06228	9.26	1.82864
					9.27	0.06207	9.27	1.82841
					9.28	0.06187	9.28	1.82818
					9.29	0.06166	9.29	1.82794
					9.3	0.06145	9.3	1.82771
					9.31	0.06124	9.31	1.82747
					9.32	0.06104	9.32	1.82724
					9.33	0.06083	9.33	1.82701
					9.34	0.06062	9.34	1.82678
					9.35	0.06042	9.35	1.82654
					9.36	0.06021	9.36	1.82631
					9.37	0.06001	9.37	1.82608
					9.38	0.0598	9.38	1.82585
					9.39	0.0596	9.39	1.82562
					9.4	0.0594	9.4	1.82539
					9.41	0.05919	9.41	1.82516
					9.42	0.05899	9.42	1.82493
					9.43	0.05879	9.43	1.8247
					9.44	0.05858	9.44	1.82448
					9.45	0.05838	9.45	1.82425
					9.46	0.05818	9.46	1.82402
					9.47	0.05798	9.47	1.82379
					9.48	0.05778	9.48	1.82357
					9.49	0.05758	9.49	1.82334
					9.5	0.05738	9.5	1.82311
					9.51	0.05718	9.51	1.82289
					9.52	0.05698	9.52	1.82266
					9.53	0.05678	9.53	1.82244
					9.54	0.05658	9.54	1.82221
					9.55	0.05638	9.55	1.82199
					9.56	0.05618	9.56	1.82176
					9.57	0.05598	9.57	1.82154
					9.58	0.05579	9.58	1.82132
					9.59	0.05559	9.59	1.8211
					9.6	0.05539	9.6	1.82087
					9.61	0.0552	9.61	1.82065
					9.62	0.055	9.62	1.82043
					9.63	0.0548	9.63	1.82021
					9.64	0.05461	9.64	1.81999
					9.65	0.05441	9.65	1.81977
					9.66	0.05422	9.66	1.81955
					9.67	0.05402	9.67	1.81933
					9.68	0.05383	9.68	1.81911
					9.69	0.05364	9.69	1.81889
					9.7	0.05344	9.7	1.81867
					9.71	0.05325	9.71	1.81845
					9.72	0.05306	9.72	1.81823
					9.73	0.05287	9.73	1.81802
					9.74	0.05267	9.74	1.8178
					9.75	0.05248	9.75	1.81758
					9.76	0.05229	9.76	1.81737
					9.77	0.0521	9.77	1.81715
					9.78	0.05191	9.78	1.81693
					9.79	0.05172	9.79	1.81672
					9.8	0.05153	9.8	1.8165
					9.81	0.05134	9.81	1.81629
					9.82	0.05115	9.82	1.81608
					9.83	0.05096	9.83	1.81586
					9.84	0.05077	9.84	1.81565
					9.85	0.05058	9.85	1.81544
					9.86	0.0504	9.86	1.81522
					9.87	0.05021	9.87	1.81501
					9.88	0.05002	9.88	1.8148
					9.89	0.04984	9.89	1.81459
					9.9	0.04965	9.9	1.81438
					9.91	0.04946	9.91	1.81417
					9.92	0.04928	9.92	1.81396
					9.93	0.04909	9.93	1.81375
					9.94	0.04891	9.94	1.81354
					9.95	0.04872	9.95	1.81333
					9.96	0.04854	9.96	1.81312
					9.97	0.04835	9.97	1.81291
					9.98	0.04817	9.98	1.8127
					9.99	0.04799	9.99	1.81249
					10	0.0478	10	1.81229
					10.01	0.04762	10.01	1.81208
					10.02	0.04744	10.02	1.81187
					10.03	0.04726	10.03	1.81167
					10.04	0.04708	10.04	1.81146
					10.05	0.0469	10.05	1.81126
					10.06	0.04671	10.06	1.81105
					10.07	0.04653	10.07	1.81085
					10.08	0.04635	10.08	1.81064
					10.09	0.04617	10.09	1.81044
					10.1	0.04599	10.1	1.81023
					10.11	0.04582	10.11	1.81003
					10.12	0.04564	10.12	1.80983
					10.13	0.04546	10.13	1.80963
					10.14	0.04528	10.14	1.80942
					10.15	0.0451	10.15	1.80922
					10.16	0.04493	10.16	1.80902
					10.17	0.04475	10.17	1.80882
					10.18	0.04457	10.18	1.80862
					10.19	0.0444	10.19	1.80842
					10.2	0.04422	10.2	1.80822
					10.21	0.04404	10.21	1.80802
					10.22	0.04387	10.22	1.80782
					10.23	0.04369	10.23	1.80762
					10.24	0.04352	10.24	1.80742
					10.25	0.04335	10.25	1.80723
					10.26	0.04317	10.26	1.80703
					10.27	0.043	10.27	1.80683
					10.28	0.04283	10.28	1.80663
					10.29	0.04265	10.29	1.80644
					10.3	0.04248	10.3	1.80624
					10.31	0.04231	10.31	1.80605
					10.32	0.04214	10.32	1.80585
					10.33	0.04196	10.33	1.80566
					10.34	0.04179	10.34	1.80546
					10.35	0.04162	10.35	1.80527
					10.36	0.04145	10.36	1.80507
					10.37	0.04128	10.37	1.80488
					10.38	0.04111	10.38	1.80469
					10.39	0.04094	10.39	1.80449
					10.4	0.04078	10.4	1.8043
					10.41	0.04061	10.41	1.80411
					10.42	0.04044	10.42	1.80392
					10.43	0.04027	10.43	1.80373
					10.44	0.0401	10.44	1.80354
					10.45	0.03994	10.45	1.80335
					10.46	0.03977	10.46	1.80316
					10.47	0.0396	10.47	1.80297
					10.48	0.03944	10.48	1.80278
					10.49	0.03927	10.49	1.80259
					10.5	0.03911	10.5	1.8024
					10.51	0.03894	10.51	1.80221
					10.52	0.03878	10.52	1.80202
					10.53	0.03861	10.53	1.80184
					10.54	0.03845	10.54	1.80165
					10.55	0.03828	10.55	1.80146
					10.56	0.03812	10.56	1.80128
					10.57	0.03796	10.57	1.80109
					10.58	0.03779	10.58	1.80091
					10.59	0.03763	10.59	1.80072
					10.6	0.03747	10.6	1.80054
					10.61	0.03731	10.61	1.80035
					10.62	0.03715	10.62	1.80017
					10.63	0.03699	10.63	1.79998
					10.64	0.03683	10.64	1.7998
					10.65	0.03667	10.65	1.79962
					10.66	0.03651	10.66	1.79943
					10.67	0.03635	10.67	1.79925
					10.68	0.03619	10.68	1.79907
					10.69	0.03603	10.69	1.79889
					10.7	0.03587	10.7	1.79871
					10.71	0.03571	10.71	1.79853
					10.72	0.03555	10.72	1.79835
					10.73	0.0354	10.73	1.79817
					10.74	0.03524	10.74	1.79799
					10.75	0.03508	10.75	1.79781
					10.76	0.03493	10.76	1.79763
					10.77	0.03477	10.77	1.79745
					10.78	0.03462	10.78	1.79727
					10.79	0.03446	10.79	1.7971
					10.8	0.0343	10.8	1.79692
					10.81	0.03415	10.81	1.79674
					10.82	0.034	10.82	1.79657
					10.83	0.03384	10.83	1.79639
					10.84	0.03369	10.84	1.79621
					10.85	0.03354	10.85	1.79604
					10.86	0.03338	10.86	1.79586
					10.87	0.03323	10.87	1.79569
					10.88	0.03308	10.88	1.79551
					10.89	0.03293	10.89	1.79534
					10.9	0.03277	10.9	1.79517
					10.91	0.03262	10.91	1.79499
					10.92	0.03247	10.92	1.79482
					10.93	0.03232	10.93	1.79465
					10.94	0.03217	10.94	1.79448
					10.95	0.03202	10.95	1.79431
					10.96	0.03187	10.96	1.79413
					10.97	0.03172	10.97	1.79396
					10.98	0.03158	10.98	1.79379
					10.99	0.03143	10.99	1.79362
					11	0.03128	11	1.79345
					11.01	0.03113	11.01	1.79328
					11.02	0.03098	11.02	1.79311
					11.03	0.03084	11.03	1.79295
					11.04	0.03069	11.04	1.79278
					11.05	0.03054	11.05	1.79261
					11.06	0.0304	11.06	1.79244
					11.07	0.03025	11.07	1.79228
					11.08	0.03011	11.08	1.79211
					11.09	0.02996	11.09	1.79194
					11.1	0.02982	11.1	1.79178
					11.11	0.02967	11.11	1.79161
					11.12	0.02953	11.12	1.79145
					11.13	0.02939	11.13	1.79128
					11.14	0.02924	11.14	1.79112
					11.15	0.0291	11.15	1.79095
					11.16	0.02896	11.16	1.79079
					11.17	0.02882	11.17	1.79063
					11.18	0.02868	11.18	1.79046
					11.19	0.02853	11.19	1.7903
					11.2	0.02839	11.2	1.79014
					11.21	0.02825	11.21	1.78998
					11.22	0.02811	11.22	1.78981
					11.23	0.02797	11.23	1.78965
					11.24	0.02783	11.24	1.78949
					11.25	0.02769	11.25	1.78933
					11.26	0.02756	11.26	1.78917
					11.27	0.02742	11.27	1.78901
					11.28	0.02728	11.28	1.78885
					11.29	0.02714	11.29	1.78869
					11.3	0.027	11.3	1.78854
					11.31	0.02687	11.31	1.78838
					11.32	0.02673	11.32	1.78822
					11.33	0.02659	11.33	1.78806
					11.34	0.02646	11.34	1.78791
					11.35	0.02632	11.35	1.78775
					11.36	0.02619	11.36	1.78759
					11.37	0.02605	11.37	1.78744
					11.38	0.02592	11.38	1.78728
					11.39	0.02578	11.39	1.78713
					11.4	0.02565	11.4	1.78697
					11.41	0.02551	11.41	1.78682
					11.42	0.02538	11.42	1.78666
					11.43	0.02525	11.43	1.78651
					11.44	0.02512	11.44	1.78636
					11.45	0.02498	11.45	1.7862
					11.46	0.02485	11.46	1.78605
					11.47	0.02472	11.47	1.7859
					11.48	0.02459	11.48	1.78575
					11.49	0.02446	11.49	1.7856
					11.5	0.02433	11.5	1.78545
					11.51	0.0242	11.51	1.7853
					11.52	0.02407	11.52	1.78515
					11.53	0.02394	11.53	1.785
					11.54	0.02381	11.54	1.78485
					11.55	0.02368	11.55	1.7847
					11.56	0.02355	11.56	1.78455
					11.57	0.02342	11.57	1.7844
					11.58	0.0233	11.58	1.78425
					11.59	0.02317	11.59	1.7841
					11.6	0.02304	11.6	1.78396
					11.61	0.02291	11.61	1.78381
					11.62	0.02279	11.62	1.78366
					11.63	0.02266	11.63	1.78352
					11.64	0.02254	11.64	1.78337
					11.65	0.02241	11.65	1.78323
					11.66	0.02229	11.66	1.78308
					11.67	0.02216	11.67	1.78294
					11.68	0.02204	11.68	1.78279
					11.69	0.02191	11.69	1.78265
					11.7	0.02179	11.7	1.78251
					11.71	0.02167	11.71	1.78236
					11.72	0.02154	11.72	1.78222
					11.73	0.02142	11.73	1.78208
					11.74	0.0213	11.74	1.78194
					11.75	0.02118	11.75	1.78179
					11.76	0.02106	11.76	1.78165
					11.77	0.02094	11.77	1.78151
					11.78	0.02082	11.78	1.78137
					11.79	0.02069	11.79	1.78123
					11.8	0.02057	11.8	1.78109
					11.81	0.02046	11.81	1.78095
					11.82	0.02034	11.82	1.78081
					11.83	0.02022	11.83	1.78068
					11.84	0.0201	11.84	1.78054
					11.85	0.01998	11.85	1.7804
					11.86	0.01986	11.86	1.78026
					11.87	0.01974	11.87	1.78013
					11.88	0.01963	11.88	1.77999
					11.89	0.01951	11.89	1.77985
					11.9	0.01939	11.9	1.77972
					11.91	0.01928	11.91	1.77958
					11.92	0.01916	11.92	1.77945
					11.93	0.01905	11.93	1.77931
					11.94	0.01893	11.94	1.77918
					11.95	0.01882	11.95	1.77904
					11.96	0.0187	11.96	1.77891
					11.97	0.01859	11.97	1.77878
					11.98	0.01847	11.98	1.77864
					11.99	0.01836	11.99	1.77851
					12	0.01825	12	1.77838
					12.01	0.01814	12.01	1.77825
					12.02	0.01802	12.02	1.77812
					12.03	0.01791	12.03	1.77798
					12.04	0.0178	12.04	1.77785
					12.05	0.01769	12.05	1.77772
					12.06	0.01758	12.06	1.77759
					12.07	0.01747	12.07	1.77746
					12.08	0.01736	12.08	1.77734
					12.09	0.01725	12.09	1.77721
					12.1	0.01714	12.1	1.77708
					12.11	0.01703	12.11	1.77695
					12.12	0.01692	12.12	1.77682
					12.13	0.01681	12.13	1.7767
					12.14	0.0167	12.14	1.77657
					12.15	0.01659	12.15	1.77644
					12.16	0.01649	12.16	1.77632
					12.17	0.01638	12.17	1.77619
					12.18	0.01627	12.18	1.77606
					12.19	0.01617	12.19	1.77594
					12.2	0.01606	12.2	1.77582
					12.21	0.01596	12.21	1.77569
					12.22	0.01585	12.22	1.77557
					12.23	0.01574	12.23	1.77544
					12.24	0.01564	12.24	1.77532
					12.25	0.01554	12.25	1.7752
					12.26	0.01543	12.26	1.77508
					12.27	0.01533	12.27	1.77495
					12.28	0.01523	12.28	1.77483
					12.29	0.01512	12.29	1.77471
					12.3	0.01502	12.3	1.77459
					12.31	0.01492	12.31	1.77447
					12.32	0.01482	12.32	1.77435
					12.33	0.01471	12.33	1.77423
					12.34	0.01461	12.34	1.77411
					12.35	0.01451	12.35	1.77399
					12.36	0.01441	12.36	1.77387
					12.37	0.01431	12.37	1.77375
					12.38	0.01421	12.38	1.77364
					12.39	0.01411	12.39	1.77352
					12.4	0.01401	12.4	1.7734
					12.41	0.01392	12.41	1.77328
					12.42	0.01382	12.42	1.77317
					12.43	0.01372	12.43	1.77305
					12.44	0.01362	12.44	1.77294
					12.45	0.01352	12.45	1.77282
					12.46	0.01343	12.46	1.77271
					12.47	0.01333	12.47	1.77259
					12.48	0.01323	12.48	1.77248
					12.49	0.01314	12.49	1.77236
					12.5	0.01304	12.5	1.77225
					12.51	0.01295	12.51	1.77214
					12.52	0.01285	12.52	1.77203
					12.53	0.01276	12.53	1.77191
					12.54	0.01266	12.54	1.7718
					12.55	0.01257	12.55	1.77169
					12.56	0.01248	12.56	1.77158
					12.57	0.01238	12.57	1.77147
					12.58	0.01229	12.58	1.77136
					12.59	0.0122	12.59	1.77125
					12.6	0.01211	12.6	1.77114
					12.61	0.01201	12.61	1.77103
					12.62	0.01192	12.62	1.77092
					12.63	0.01183	12.63	1.77081
					12.64	0.01174	12.64	1.7707
					12.65	0.01165	12.65	1.7706
					12.66	0.01156	12.66	1.77049
					12.67	0.01147	12.67	1.77038
					12.68	0.01138	12.68	1.77028
					12.69	0.01129	12.69	1.77017
					12.7	0.0112	12.7	1.77006
					12.71	0.01112	12.71	1.76996
					12.72	0.01103	12.72	1.76985
					12.73	0.01094	12.73	1.76975
					12.74	0.01085	12.74	1.76964
					12.75	0.01077	12.75	1.76954
					12.76	0.01068	12.76	1.76944
					12.77	0.01059	12.77	1.76933
					12.78	0.01051	12.78	1.76923
					12.79	0.01042	12.79	1.76913
					12.8	0.01034	12.8	1.76903
					12.81	0.01025	12.81	1.76892
					12.82	0.01017	12.82	1.76882
					12.83	0.01009	12.83	1.76872
					12.84	0.01	12.84	1.76862
					12.85	0.00992	12.85	1.76852
					12.86	0.00984	12.86	1.76842
					12.87	0.00975	12.87	1.76832
					12.88	0.00967	12.88	1.76822
					12.89	0.00959	12.89	1.76812
					12.9	0.00951	12.9	1.76803
					12.91	0.00943	12.91	1.76793
					12.92	0.00934	12.92	1.76783
					12.93	0.00926	12.93	1.76773
					12.94	0.00918	12.94	1.76764
					12.95	0.0091	12.95	1.76754
					12.96	0.00902	12.96	1.76744
					12.97	0.00895	12.97	1.76735
					12.98	0.00887	12.98	1.76725
					12.99	0.00879	12.99	1.76716
					13	0.00871	13	1.76706
					13.01	0.00863	13.01	1.76697
					13.02	0.00856	13.02	1.76688
					13.03	0.00848	13.03	1.76678
					13.04	0.0084	13.04	1.76669
					13.05	0.00833	13.05	1.7666
					13.06	0.00825	13.06	1.7665
					13.07	0.00817	13.07	1.76641
					13.08	0.0081	13.08	1.76632
					13.09	0.00802	13.09	1.76623
					13.1	0.00795	13.1	1.76614
					13.11	0.00787	13.11	1.76605
					13.12	0.0078	13.12	1.76596
					13.13	0.00773	13.13	1.76587
					13.14	0.00765	13.14	1.76578
					13.15	0.00758	13.15	1.76569
					13.16	0.00751	13.16	1.7656
					13.17	0.00744	13.17	1.76551
					13.18	0.00736	13.18	1.76543
					13.19	0.00729	13.19	1.76534
					13.2	0.00722	13.2	1.76525
					13.21	0.00715	13.21	1.76517
					13.22	0.00708	13.22	1.76508
					13.23	0.00701	13.23	1.76499
					13.24	0.00694	13.24	1.76491
					13.25	0.00687	13.25	1.76482
					13.26	0.0068	13.26	1.76474
					13.27	0.00673	13.27	1.76465
					13.28	0.00667	13.28	1.76457
					13.29	0.0066	13.29	1.76449
					13.3	0.00653	13.3	1.7644
					13.31	0.00646	13.31	1.76432
					13.32	0.0064	13.32	1.76424
					13.33	0.00633	13.33	1.76415
					13.34	0.00626	13.34	1.76407
					13.35	0.0062	13.35	1.76399
					13.36	0.00613	13.36	1.76391
					13.37	0.00607	13.37	1.76383
					13.38	0.006	13.38	1.76375
					13.39	0.00594	13.39	1.76367
					13.4	0.00587	13.4	1.76359
					13.41	0.00581	13.41	1.76351
					13.42	0.00575	13.42	1.76343
					13.43	0.00568	13.43	1.76335
					13.44	0.00562	13.44	1.76328
					13.45	0.00556	13.45	1.7632
					13.46	0.0055	13.46	1.76312
					13.47	0.00543	13.47	1.76304
					13.48	0.00537	13.48	1.76297
					13.49	0.00531	13.49	1.76289
					13.5	0.00525	13.5	1.76282
					13.51	0.00519	13.51	1.76274
					13.52	0.00513	13.52	1.76267
					13.53	0.00507	13.53	1.76259
					13.54	0.00501	13.54	1.76252
					13.55	0.00495	13.55	1.76244
					13.56	0.0049	13.56	1.76237
					13.57	0.00484	13.57	1.7623
					13.58	0.00478	13.58	1.76222
					13.59	0.00472	13.59	1.76215
					13.6	0.00466	13.6	1.76208
					13.61	0.00461	13.61	1.76201
					13.62	0.00455	13.62	1.76194
					13.63	0.0045	13.63	1.76187
					13.64	0.00444	13.64	1.7618
					13.65	0.00438	13.65	1.76173
					13.66	0.00433	13.66	1.76166
					13.67	0.00427	13.67	1.76159
					13.68	0.00422	13.68	1.76152
					13.69	0.00417	13.69	1.76145
					13.7	0.00411	13.7	1.76138
					13.71	0.00406	13.71	1.76131
					13.72	0.00401	13.72	1.76124
					13.73	0.00395	13.73	1.76118
					13.74	0.0039	13.74	1.76111
					13.75	0.00385	13.75	1.76104
					13.76	0.0038	13.76	1.76098
					13.77	0.00375	13.77	1.76091
					13.78	0.0037	13.78	1.76085
					13.79	0.00365	13.79	1.76078
					13.8	0.0036	13.8	1.76072
					13.81	0.00355	13.81	1.76065
					13.82	0.0035	13.82	1.76059
					13.83	0.00345	13.83	1.76053
					13.84	0.0034	13.84	1.76046
					13.85	0.00335	13.85	1.7604
					13.86	0.0033	13.86	1.76034
					13.87	0.00325	13.87	1.76028
					13.88	0.00321	13.88	1.76022
					13.89	0.00316	13.89	1.76016
					13.9	0.00311	13.9	1.76009
					13.91	0.00307	13.91	1.76003
					13.92	0.00302	13.92	1.75997
					13.93	0.00298	13.93	1.75991
					13.94	0.00293	13.94	1.75986
					13.95	0.00289	13.95	1.7598
					13.96	0.00284	13.96	1.75974
					13.97	0.0028	13.97	1.75968
					13.98	0.00275	13.98	1.75962
					13.99	0.00271	13.99	1.75957
					14	0.00267	14	1.75951
					14.01	0.00262	14.01	1.75945
					14.02	0.00258	14.02	1.7594
					14.03	0.00254	14.03	1.75934
					14.04	0.0025	14.04	1.75928
					14.05	0.00246	14.05	1.75923
					14.06	0.00241	14.06	1.75917
					14.07	0.00237	14.07	1.75912
					14.08	0.00233	14.08	1.75907
					14.09	0.00229	14.09	1.75901
					14.1	0.00225	14.1	1.75896
					14.11	0.00221	14.11	1.75891
					14.12	0.00218	14.12	1.75885
					14.13	0.00214	14.13	1.7588
					14.14	0.0021	14.14	1.75875
					14.15	0.00206	14.15	1.7587
					14.16	0.00202	14.16	1.75865
					14.17	0.00199	14.17	1.7586
					14.18	0.00195	14.18	1.75855
					14.19	0.00191	14.19	1.7585
					14.2	0.00188	14.2	1.75845
					14.21	0.00184	14.21	1.7584
					14.22	0.00181	14.22	1.75835
					14.23	0.00177	14.23	1.7583
					14.24	0.00174	14.24	1.75825
					14.25	0.0017	14.25	1.75821
					14.26	0.00167	14.26	1.75816
					14.27	0.00163	14.27	1.75811
					14.28	0.0016	14.28	1.75807
					14.29	0.00157	14.29	1.75802
					14.3	0.00153	14.3	1.75797
					14.31	0.0015	14.31	1.75793
					14.32	0.00147	14.32	1.75788
					14.33	0.00144	14.33	1.75784
					14.34	0.00141	14.34	1.7578
					14.35	0.00138	14.35	1.75775
					14.36	0.00135	14.36	1.75771
					14.37	0.00132	14.37	1.75767
					14.38	0.00129	14.38	1.75762
					14.39	0.00126	14.39	1.75758
					14.4	0.00123	14.4	1.75754
					14.41	0.0012	14.41	1.7575
					14.42	0.00117	14.42	1.75746
					14.43	0.00114	14.43	1.75742
					14.44	0.00111	14.44	1.75737
					14.45	0.00109	14.45	1.75733
					14.46	0.00106	14.46	1.7573
					14.47	0.00103	14.47	1.75726
					14.48	0.00101	14.48	1.75722
					14.49	0.00098	14.49	1.75718
					14.5	0.00095	14.5	1.75714
					14.51	0.00093	14.51	1.7571
					14.52	0.0009	14.52	1.75707
					14.53	0.00088	14.53	1.75703
					14.54	0.00086	14.54	1.75699
					14.55	0.00083	14.55	1.75696
					14.56	0.00081	14.56	1.75692
					14.57	0.00078	14.57	1.75688
					14.58	0.00076	14.58	1.75685
					14.59	0.00074	14.59	1.75681
					14.6	0.00072	14.6	1.75678
					14.61	0.00069	14.61	1.75675
					14.62	0.00067	14.62	1.75671
					14.63	0.00065	14.63	1.75668
					14.64	0.00063	14.64	1.75665
					14.65	0.00061	14.65	1.75661
					14.66	0.00059	14.66	1.75658
					14.67	0.00057	14.67	1.75655
					14.68	0.00055	14.68	1.75652
					14.69	0.00053	14.69	1.75649
					14.7	0.00051	14.7	1.75646
					14.71	0.0005	14.71	1.75643
					14.72	0.00048	14.72	1.7564
					14.73	0.00046	14.73	1.75637
					14.74	0.00044	14.74	1.75634
					14.75	0.00043	14.75	1.75631
					14.76	0.00041	14.76	1.75628
					14.77	0.00039	14.77	1.75625
					14.78	0.00038	14.78	1.75622
					14.79	0.00036	14.79	1.7562
					14.8	0.00035	14.8	1.75617
					14.81	0.00033	14.81	1.75614
					14.82	0.00032	14.82	1.75612
					14.83	0.0003	14.83	1.75609
					14.84	0.00029	14.84	1.75607
					14.85	0.00028	14.85	1.75604
					14.86	0.00026	14.86	1.75602
					14.87	0.00025	14.87	1.75599
					14.88	0.00024	14.88	1.75597
					14.89	0.00023	14.89	1.75595
					14.9	0.00021	14.9	1.75592
					14.91	0.0002	14.91	1.7559
					14.92	0.00019	14.92	1.75588
					14.93	0.00018	14.93	1.75586
					14.94	0.00017	14.94	1.75583
					14.95	0.00016	14.95	1.75581
					14.96	0.00015	14.96	1.75579
					14.97	0.00014	14.97	1.75577
					14.98	0.00013	14.98	1.75575
					14.99	0.00012	14.99	1.75573
					15	0.00012	15	1.75571
					15.01	0.00011	15.01	1.75569
					15.02	0.0001	15.02	1.75567
					15.03	9e-05	15.03	1.75566
					15.04	9e-05	15.04	1.75564
					15.05	8e-05	15.05	1.75562
					15.06	7e-05	15.06	1.7556
					15.07	7e-05	15.07	1.75559
					15.08	6e-05	15.08	1.75557
					15.09	6e-05	15.09	1.75556
					15.1	5e-05	15.1	1.75554
					15.11	5e-05	15.11	1.75552
					15.12	4e-05	15.12	1.75551
					15.13	4e-05	15.13	1.75549
					15.14	4e-05	15.14	1.75548
					15.15	3e-05	15.15	1.75547
					15.16	3e-05	15.16	1.75545
					15.17	3e-05	15.17	1.75544
					15.18	3e-05	15.18	1.75543
					15.19	3e-05	15.19	1.75542
					15.2	3e-05	15.2	1.7554
[truncated: 2,002 more rows]

## Sheet: Figure 2c
Figure 2c	H2Pc+ D0 (red crosses)		H2Pc+ D1 (red crosses)		H2Pc+ D0 parabolit fit (red solid line)		H2Pc+ D1 parabolit fit (red solid line)
	Angle (deg.)	E-E0min (eV)	Angle (deg.)	E-E0min (eV)	Angle (deg.)	E-E0min (eV)	Angle (deg.)	E-E0min (eV)
	-90	0.5756	-90	2.24776	25	0.62771	25	2.32593
	-85	0.60379	-85	2.27976	25.01	0.62709	25.01	2.32527
	-80	0.67155	-80	2.35715	25.02	0.62646	25.02	2.32462
	-75	0.72107	-75	2.41631	25.03	0.62583	25.03	2.32397
	-70	0.68061	-70	2.37903	25.04	0.62521	25.04	2.32331
	-65	0.53704	-65	2.23089	25.05	0.62458	25.05	2.32266
	-60	0.34142	-60	2.02719	25.06	0.62395	25.06	2.32201
	-55	0.15875	-55	1.83723	25.07	0.62333	25.07	2.32136
	-50	0.03937	-50	1.71317	25.08	0.6227	25.08	2.32071
	-49	0.02512	-49	1.69834	25.09	0.62208	25.09	2.32005
	-48	0.0141	-48	1.68686	25.1	0.62145	25.1	2.3194
	-47	0.00626	-47	1.67869	25.11	0.62083	25.11	2.31875
	-46	0.00158	-46	1.67382	25.12	0.6202	25.12	2.3181
	-45	0	-45	1.67219	25.13	0.61958	25.13	2.31745
	-44	0.00158	-44	1.67382	25.14	0.61896	25.14	2.3168
	-43	0.00626	-43	1.67869	25.15	0.61833	25.15	2.31616
	-42	0.0141	-42	1.68686	25.16	0.61771	25.16	2.31551
	-41	0.02512	-41	1.69834	25.17	0.61709	25.17	2.31486
	-40	0.03937	-40	1.71317	25.18	0.61647	25.18	2.31421
	-35	0.15875	-35	1.83723	25.19	0.61584	25.19	2.31356
	-30	0.34142	-30	2.02719	25.2	0.61522	25.2	2.31292
	-25	0.53704	-25	2.23089	25.21	0.6146	25.21	2.31227
	-20	0.68061	-20	2.37903	25.22	0.61398	25.22	2.31162
	-15	0.72107	-15	2.41631	25.23	0.61336	25.23	2.31098
	-10	0.67155	-10	2.35715	25.24	0.61274	25.24	2.31033
	-5	0.60379	-5	2.27976	25.25	0.61212	25.25	2.30968
	0	0.5756	0	2.24776	25.26	0.6115	25.26	2.30904
	5	0.60379	5	2.27976	25.27	0.61088	25.27	2.30839
	10	0.67155	10	2.35715	25.28	0.61026	25.28	2.30775
	15	0.72107	15	2.41631	25.29	0.60964	25.29	2.3071
	20	0.68061	20	2.37903	25.3	0.60902	25.3	2.30646
	25	0.53704	25	2.23089	25.31	0.60841	25.31	2.30582
	30	0.34142	30	2.02719	25.32	0.60779	25.32	2.30517
	35	0.15875	35	1.83723	25.33	0.60717	25.33	2.30453
	40	0.03937	40	1.71317	25.34	0.60655	25.34	2.30389
	41	0.02512	41	1.69834	25.35	0.60594	25.35	2.30324
	42	0.0141	42	1.68686	25.36	0.60532	25.36	2.3026
	43	0.00626	43	1.67869	25.37	0.6047	25.37	2.30196
	44	0.00158	44	1.67382	25.38	0.60409	25.38	2.30132
	45	0	45	1.67219	25.39	0.60347	25.39	2.30068
	46	0.00158	46	1.67382	25.4	0.60286	25.4	2.30004
	47	0.00626	47	1.67869	25.41	0.60224	25.41	2.2994
	48	0.0141	48	1.68686	25.42	0.60163	25.42	2.29876
	49	0.02512	49	1.69834	25.43	0.60101	25.43	2.29812
	50	0.03937	50	1.71317	25.44	0.6004	25.44	2.29748
	55	0.15875	55	1.83723	25.45	0.59978	25.45	2.29684
	60	0.34142	60	2.02719	25.46	0.59917	25.46	2.2962
	65	0.53704	65	2.23089	25.47	0.59856	25.47	2.29556
	70	0.68061	70	2.37903	25.48	0.59794	25.48	2.29492
	75	0.72107	75	2.41631	25.49	0.59733	25.49	2.29428
	80	0.67155	80	2.35715	25.5	0.59672	25.5	2.29365
	85	0.60379	85	2.27976	25.51	0.59611	25.51	2.29301
	90	0.5756	90	2.24776	25.52	0.5955	25.52	2.29237
					25.53	0.59489	25.53	2.29174
					25.54	0.59427	25.54	2.2911
					25.55	0.59366	25.55	2.29046
					25.56	0.59305	25.56	2.28983
					25.57	0.59244	25.57	2.28919
					25.58	0.59183	25.58	2.28856
					25.59	0.59122	25.59	2.28792
					25.6	0.59062	25.6	2.28729
					25.61	0.59001	25.61	2.28665
					25.62	0.5894	25.62	2.28602
					25.63	0.58879	25.63	2.28539
					25.64	0.58818	25.64	2.28475
					25.65	0.58758	25.65	2.28412
					25.66	0.58697	25.66	2.28349
					25.67	0.58636	25.67	2.28286
					25.68	0.58575	25.68	2.28223
					25.69	0.58515	25.69	2.28159
					25.7	0.58454	25.7	2.28096
					25.71	0.58394	25.71	2.28033
					25.72	0.58333	25.72	2.2797
					25.73	0.58273	25.73	2.27907
					25.74	0.58212	25.74	2.27844
					25.75	0.58152	25.75	2.27781
					25.76	0.58091	25.76	2.27718
					25.77	0.58031	25.77	2.27656
					25.78	0.57971	25.78	2.27593
					25.79	0.5791	25.79	2.2753
					25.8	0.5785	25.8	2.27467
					25.81	0.5779	25.81	2.27404
					25.82	0.5773	25.82	2.27342
					25.83	0.57669	25.83	2.27279
					25.84	0.57609	25.84	2.27216
					25.85	0.57549	25.85	2.27154
					25.86	0.57489	25.86	2.27091
					25.87	0.57429	25.87	2.27029
					25.88	0.57369	25.88	2.26966
					25.89	0.57309	25.89	2.26904
					25.9	0.57249	25.9	2.26841
					25.91	0.57189	25.91	2.26779
					25.92	0.57129	25.92	2.26716
					25.93	0.57069	25.93	2.26654
					25.94	0.57009	25.94	2.26592
					25.95	0.5695	25.95	2.26529
					25.96	0.5689	25.96	2.26467
					25.97	0.5683	25.97	2.26405
					25.98	0.5677	25.98	2.26343
					25.99	0.56711	25.99	2.26281
					26	0.56651	26	2.26218
					26.01	0.56591	26.01	2.26156
					26.02	0.56532	26.02	2.26094
					26.03	0.56472	26.03	2.26032
					26.04	0.56413	26.04	2.2597
					26.05	0.56353	26.05	2.25908
					26.06	0.56294	26.06	2.25846
					26.07	0.56234	26.07	2.25784
					26.08	0.56175	26.08	2.25723
					26.09	0.56116	26.09	2.25661
					26.1	0.56056	26.1	2.25599
					26.11	0.55997	26.11	2.25537
					26.12	0.55938	26.12	2.25476
					26.13	0.55879	26.13	2.25414
					26.14	0.55819	26.14	2.25352
					26.15	0.5576	26.15	2.25291
					26.16	0.55701	26.16	2.25229
					26.17	0.55642	26.17	2.25167
					26.18	0.55583	26.18	2.25106
					26.19	0.55524	26.19	2.25044
					26.2	0.55465	26.2	2.24983
					26.21	0.55406	26.21	2.24921
					26.22	0.55347	26.22	2.2486
					26.23	0.55288	26.23	2.24799
					26.24	0.55229	26.24	2.24737
					26.25	0.5517	26.25	2.24676
					26.26	0.55111	26.26	2.24615
					26.27	0.55052	26.27	2.24553
					26.28	0.54994	26.28	2.24492
					26.29	0.54935	26.29	2.24431
					26.3	0.54876	26.3	2.2437
					26.31	0.54818	26.31	2.24309
					26.32	0.54759	26.32	2.24248
					26.33	0.547	26.33	2.24187
					26.34	0.54642	26.34	2.24126
					26.35	0.54583	26.35	2.24065
					26.36	0.54525	26.36	2.24004
					26.37	0.54466	26.37	2.23943
					26.38	0.54408	26.38	2.23882
					26.39	0.54349	26.39	2.23821
					26.4	0.54291	26.4	2.2376
					26.41	0.54233	26.41	2.237
					26.42	0.54174	26.42	2.23639
					26.43	0.54116	26.43	2.23578
					26.44	0.54058	26.44	2.23517
					26.45	0.53999	26.45	2.23457
					26.46	0.53941	26.46	2.23396
					26.47	0.53883	26.47	2.23336
					26.48	0.53825	26.48	2.23275
					26.49	0.53767	26.49	2.23214
					26.5	0.53709	26.5	2.23154
					26.51	0.53651	26.51	2.23094
					26.52	0.53593	26.52	2.23033
					26.53	0.53535	26.53	2.22973
					26.54	0.53477	26.54	2.22912
					26.55	0.53419	26.55	2.22852
					26.56	0.53361	26.56	2.22792
					26.57	0.53303	26.57	2.22731
					26.58	0.53245	26.58	2.22671
					26.59	0.53187	26.59	2.22611
					26.6	0.5313	26.6	2.22551
					26.61	0.53072	26.61	2.22491
					26.62	0.53014	26.62	2.22431
					26.63	0.52956	26.63	2.22371
					26.64	0.52899	26.64	2.22311
					26.65	0.52841	26.65	2.22251
					26.66	0.52784	26.66	2.22191
					26.67	0.52726	26.67	2.22131
					26.68	0.52669	26.68	2.22071
					26.69	0.52611	26.69	2.22011
					26.7	0.52554	26.7	2.21951
					26.71	0.52496	26.71	2.21891
					26.72	0.52439	26.72	2.21831
					26.73	0.52381	26.73	2.21772
					26.74	0.52324	26.74	2.21712
					26.75	0.52267	26.75	2.21652
					26.76	0.5221	26.76	2.21593
					26.77	0.52152	26.77	2.21533
					26.78	0.52095	26.78	2.21474
					26.79	0.52038	26.79	2.21414
					26.8	0.51981	26.8	2.21355
					26.81	0.51924	26.81	2.21295
					26.82	0.51867	26.82	2.21236
					26.83	0.5181	26.83	2.21176
					26.84	0.51753	26.84	2.21117
					26.85	0.51696	26.85	2.21057
					26.86	0.51639	26.86	2.20998
					26.87	0.51582	26.87	2.20939
					26.88	0.51525	26.88	2.2088
					26.89	0.51468	26.89	2.2082
					26.9	0.51411	26.9	2.20761
					26.91	0.51354	26.91	2.20702
					26.92	0.51298	26.92	2.20643
					26.93	0.51241	26.93	2.20584
					26.94	0.51184	26.94	2.20525
					26.95	0.51128	26.95	2.20466
					26.96	0.51071	26.96	2.20407
					26.97	0.51014	26.97	2.20348
					26.98	0.50958	26.98	2.20289
					26.99	0.50901	26.99	2.2023
					27	0.50845	27	2.20171
					27.01	0.50788	27.01	2.20112
					27.02	0.50732	27.02	2.20054
					27.03	0.50675	27.03	2.19995
					27.04	0.50619	27.04	2.19936
					27.05	0.50563	27.05	2.19877
					27.06	0.50506	27.06	2.19819
					27.07	0.5045	27.07	2.1976
					27.08	0.50394	27.08	2.19702
					27.09	0.50338	27.09	2.19643
					27.1	0.50281	27.1	2.19584
					27.11	0.50225	27.11	2.19526
					27.12	0.50169	27.12	2.19468
					27.13	0.50113	27.13	2.19409
					27.14	0.50057	27.14	2.19351
					27.15	0.50001	27.15	2.19292
					27.16	0.49945	27.16	2.19234
					27.17	0.49889	27.17	2.19176
					27.18	0.49833	27.18	2.19117
					27.19	0.49777	27.19	2.19059
					27.2	0.49721	27.2	2.19001
					27.21	0.49665	27.21	2.18943
					27.22	0.49609	27.22	2.18885
					27.23	0.49554	27.23	2.18827
					27.24	0.49498	27.24	2.18769
					27.25	0.49442	27.25	2.1871
					27.26	0.49386	27.26	2.18652
					27.27	0.49331	27.27	2.18595
					27.28	0.49275	27.28	2.18537
					27.29	0.4922	27.29	2.18479
					27.3	0.49164	27.3	2.18421
					27.31	0.49108	27.31	2.18363
					27.32	0.49053	27.32	2.18305
					27.33	0.48997	27.33	2.18247
					27.34	0.48942	27.34	2.1819
					27.35	0.48887	27.35	2.18132
					27.36	0.48831	27.36	2.18074
					27.37	0.48776	27.37	2.18017
					27.38	0.48721	27.38	2.17959
					27.39	0.48665	27.39	2.17901
					27.4	0.4861	27.4	2.17844
					27.41	0.48555	27.41	2.17786
					27.42	0.485	27.42	2.17729
					27.43	0.48444	27.43	2.17671
					27.44	0.48389	27.44	2.17614
					27.45	0.48334	27.45	2.17557
					27.46	0.48279	27.46	2.17499
					27.47	0.48224	27.47	2.17442
					27.48	0.48169	27.48	2.17385
					27.49	0.48114	27.49	2.17327
					27.5	0.48059	27.5	2.1727
					27.51	0.48004	27.51	2.17213
					27.52	0.47949	27.52	2.17156
					27.53	0.47895	27.53	2.17099
					27.54	0.4784	27.54	2.17042
					27.55	0.47785	27.55	2.16985
					27.56	0.4773	27.56	2.16928
					27.57	0.47675	27.57	2.16871
					27.58	0.47621	27.58	2.16814
					27.59	0.47566	27.59	2.16757
					27.6	0.47511	27.6	2.167
					27.61	0.47457	27.61	2.16643
					27.62	0.47402	27.62	2.16586
					27.63	0.47348	27.63	2.16529
					27.64	0.47293	27.64	2.16473
					27.65	0.47239	27.65	2.16416
					27.66	0.47184	27.66	2.16359
					27.67	0.4713	27.67	2.16302
					27.68	0.47076	27.68	2.16246
					27.69	0.47021	27.69	2.16189
					27.7	0.46967	27.7	2.16133
					27.71	0.46913	27.71	2.16076
					27.72	0.46858	27.72	2.1602
					27.73	0.46804	27.73	2.15963
					27.74	0.4675	27.74	2.15907
					27.75	0.46696	27.75	2.1585
					27.76	0.46642	27.76	2.15794
					27.77	0.46588	27.77	2.15738
					27.78	0.46534	27.78	2.15681
					27.79	0.4648	27.79	2.15625
					27.8	0.46426	27.8	2.15569
					27.81	0.46372	27.81	2.15513
					27.82	0.46318	27.82	2.15456
					27.83	0.46264	27.83	2.154
					27.84	0.4621	27.84	2.15344
					27.85	0.46156	27.85	2.15288
					27.86	0.46102	27.86	2.15232
					27.87	0.46048	27.87	2.15176
					27.88	0.45995	27.88	2.1512
					27.89	0.45941	27.89	2.15064
					27.9	0.45887	27.9	2.15008
					27.91	0.45834	27.91	2.14952
					27.92	0.4578	27.92	2.14896
					27.93	0.45726	27.93	2.14841
					27.94	0.45673	27.94	2.14785
					27.95	0.45619	27.95	2.14729
					27.96	0.45566	27.96	2.14673
					27.97	0.45512	27.97	2.14618
					27.98	0.45459	27.98	2.14562
					27.99	0.45406	27.99	2.14506
					28	0.45352	28	2.14451
					28.01	0.45299	28.01	2.14395
					28.02	0.45245	28.02	2.1434
					28.03	0.45192	28.03	2.14284
					28.04	0.45139	28.04	2.14229
					28.05	0.45086	28.05	2.14173
					28.06	0.45033	28.06	2.14118
					28.07	0.44979	28.07	2.14063
					28.08	0.44926	28.08	2.14007
					28.09	0.44873	28.09	2.13952
					28.1	0.4482	28.1	2.13897
					28.11	0.44767	28.11	2.13842
					28.12	0.44714	28.12	2.13786
					28.13	0.44661	28.13	2.13731
					28.14	0.44608	28.14	2.13676
					28.15	0.44555	28.15	2.13621
					28.16	0.44502	28.16	2.13566
					28.17	0.4445	28.17	2.13511
					28.18	0.44397	28.18	2.13456
					28.19	0.44344	28.19	2.13401
					28.2	0.44291	28.2	2.13346
					28.21	0.44239	28.21	2.13291
					28.22	0.44186	28.22	2.13236
					28.23	0.44133	28.23	2.13181
					28.24	0.44081	28.24	2.13127
					28.25	0.44028	28.25	2.13072
					28.26	0.43975	28.26	2.13017
					28.27	0.43923	28.27	2.12962
					28.28	0.4387	28.28	2.12908
					28.29	0.43818	28.29	2.12853
					28.3	0.43766	28.3	2.12799
					28.31	0.43713	28.31	2.12744
					28.32	0.43661	28.32	2.12689
					28.33	0.43608	28.33	2.12635
					28.34	0.43556	28.34	2.1258
					28.35	0.43504	28.35	2.12526
					28.36	0.43452	28.36	2.12472
					28.37	0.43399	28.37	2.12417
					28.38	0.43347	28.38	2.12363
					28.39	0.43295	28.39	2.12309
					28.4	0.43243	28.4	2.12254
					28.41	0.43191	28.41	2.122
					28.42	0.43139	28.42	2.12146
					28.43	0.43087	28.43	2.12092
					28.44	0.43035	28.44	2.12038
					28.45	0.42983	28.45	2.11983
					28.46	0.42931	28.46	2.11929
					28.47	0.42879	28.47	2.11875
					28.48	0.42827	28.48	2.11821
					28.49	0.42775	28.49	2.11767
					28.5	0.42724	28.5	2.11713
					28.51	0.42672	28.51	2.11659
					28.52	0.4262	28.52	2.11606
					28.53	0.42568	28.53	2.11552
					28.54	0.42517	28.54	2.11498
					28.55	0.42465	28.55	2.11444
					28.56	0.42413	28.56	2.1139
					28.57	0.42362	28.57	2.11337
					28.58	0.4231	28.58	2.11283
					28.59	0.42259	28.59	2.11229
					28.6	0.42207	28.6	2.11176
					28.61	0.42156	28.61	2.11122
					28.62	0.42104	28.62	2.11068
					28.63	0.42053	28.63	2.11015
					28.64	0.42002	28.64	2.10961
					28.65	0.4195	28.65	2.10908
					28.66	0.41899	28.66	2.10855
					28.67	0.41848	28.67	2.10801
					28.68	0.41796	28.68	2.10748
					28.69	0.41745	28.69	2.10694
					28.7	0.41694	28.7	2.10641
					28.71	0.41643	28.71	2.10588
					28.72	0.41592	28.72	2.10535
					28.73	0.41541	28.73	2.10481
					28.74	0.4149	28.74	2.10428
					28.75	0.41439	28.75	2.10375
					28.76	0.41388	28.76	2.10322
					28.77	0.41337	28.77	2.10269
					28.78	0.41286	28.78	2.10216
					28.79	0.41235	28.79	2.10163
					28.8	0.41184	28.8	2.1011
					28.81	0.41133	28.81	2.10057
					28.82	0.41082	28.82	2.10004
					28.83	0.41032	28.83	2.09951
					28.84	0.40981	28.84	2.09898
					28.85	0.4093	28.85	2.09846
					28.86	0.4088	28.86	2.09793
					28.87	0.40829	28.87	2.0974
					28.88	0.40778	28.88	2.09687
					28.89	0.40728	28.89	2.09635
					28.9	0.40677	28.9	2.09582
					28.91	0.40627	28.91	2.09529
					28.92	0.40576	28.92	2.09477
					28.93	0.40526	28.93	2.09424
					28.94	0.40475	28.94	2.09372
					28.95	0.40425	28.95	2.09319
					28.96	0.40375	28.96	2.09267
					28.97	0.40324	28.97	2.09214
					28.98	0.40274	28.98	2.09162
					28.99	0.40224	28.99	2.0911
					29	0.40173	29	2.09057
					29.01	0.40123	29.01	2.09005
					29.02	0.40073	29.02	2.08953
					29.03	0.40023	29.03	2.08901
					29.04	0.39973	29.04	2.08848
					29.05	0.39923	29.05	2.08796
					29.06	0.39873	29.06	2.08744
					29.07	0.39823	29.07	2.08692
					29.08	0.39773	29.08	2.0864
					29.09	0.39723	29.09	2.08588
					29.1	0.39673	29.1	2.08536
					29.11	0.39623	29.11	2.08484
					29.12	0.39573	29.12	2.08432
					29.13	0.39523	29.13	2.0838
					29.14	0.39473	29.14	2.08328
					29.15	0.39424	29.15	2.08277
					29.16	0.39374	29.16	2.08225
					29.17	0.39324	29.17	2.08173
					29.18	0.39275	29.18	2.08121
					29.19	0.39225	29.19	2.0807
					29.2	0.39175	29.2	2.08018
					29.21	0.39126	29.21	2.07966
					29.22	0.39076	29.22	2.07915
					29.23	0.39027	29.23	2.07863
					29.24	0.38977	29.24	2.07812
					29.25	0.38928	29.25	2.0776
					29.26	0.38878	29.26	2.07709
					29.27	0.38829	29.27	2.07657
					29.28	0.3878	29.28	2.07606
					29.29	0.3873	29.29	2.07554
					29.3	0.38681	29.3	2.07503
					29.31	0.38632	29.31	2.07452
					29.32	0.38583	29.32	2.07401
					29.33	0.38533	29.33	2.07349
					29.34	0.38484	29.34	2.07298
					29.35	0.38435	29.35	2.07247
					29.36	0.38386	29.36	2.07196
					29.37	0.38337	29.37	2.07145
					29.38	0.38288	29.38	2.07094
					29.39	0.38239	29.39	2.07043
					29.4	0.3819	29.4	2.06992
					29.41	0.38141	29.41	2.06941
					29.42	0.38092	29.42	2.0689
					29.43	0.38043	29.43	2.06839
					29.44	0.37994	29.44	2.06788
					29.45	0.37945	29.45	2.06737
					29.46	0.37897	29.46	2.06686
					29.47	0.37848	29.47	2.06635
					29.48	0.37799	29.48	2.06585
					29.49	0.3775	29.49	2.06534
					29.5	0.37702	29.5	2.06483
					29.51	0.37653	29.51	2.06433
					29.52	0.37605	29.52	2.06382
					29.53	0.37556	29.53	2.06331
					29.54	0.37507	29.54	2.06281
					29.55	0.37459	29.55	2.0623
					29.56	0.3741	29.56	2.0618
					29.57	0.37362	29.57	2.06129
					29.58	0.37314	29.58	2.06079
					29.59	0.37265	29.59	2.06029
					29.6	0.37217	29.6	2.05978
					29.61	0.37169	29.61	2.05928
					29.62	0.3712	29.62	2.05878
					29.63	0.37072	29.63	2.05827
					29.64	0.37024	29.64	2.05777
					29.65	0.36976	29.65	2.05727
					29.66	0.36927	29.66	2.05677
					29.67	0.36879	29.67	2.05627
					29.68	0.36831	29.68	2.05577
					29.69	0.36783	29.69	2.05527
					29.7	0.36735	29.7	2.05477
					29.71	0.36687	29.71	2.05427
					29.72	0.36639	29.72	2.05377
					29.73	0.36591	29.73	2.05327
					29.74	0.36543	29.74	2.05277
					29.75	0.36495	29.75	2.05227
					29.76	0.36448	29.76	2.05177
					29.77	0.364	29.77	2.05127
					29.78	0.36352	29.78	2.05077
					29.79	0.36304	29.79	2.05028
					29.8	0.36256	29.8	2.04978
					29.81	0.36209	29.81	2.04928
					29.82	0.36161	29.82	2.04879
					29.83	0.36113	29.83	2.04829
					29.84	0.36066	29.84	2.0478
					29.85	0.36018	29.85	2.0473
					29.86	0.35971	29.86	2.04681
					29.87	0.35923	29.87	2.04631
					29.88	0.35876	29.88	2.04582
					29.89	0.35828	29.89	2.04532
					29.9	0.35781	29.9	2.04483
					29.91	0.35734	29.91	2.04433
					29.92	0.35686	29.92	2.04384
					29.93	0.35639	29.93	2.04335
					29.94	0.35592	29.94	2.04286
					29.95	0.35544	29.95	2.04236
					29.96	0.35497	29.96	2.04187
					29.97	0.3545	29.97	2.04138
					29.98	0.35403	29.98	2.04089
					29.99	0.35356	29.99	2.0404
					30	0.35309	30	2.03991
					30.01	0.35262	30.01	2.03942
					30.02	0.35215	30.02	2.03893
					30.03	0.35168	30.03	2.03844
					30.04	0.35121	30.04	2.03795
					30.05	0.35074	30.05	2.03746
					30.06	0.35027	30.06	2.03697
					30.07	0.3498	30.07	2.03648
					30.08	0.34933	30.08	2.036
					30.09	0.34886	30.09	2.03551
					30.1	0.34839	30.1	2.03502
					30.11	0.34793	30.11	2.03453
					30.12	0.34746	30.12	2.03405
					30.13	0.34699	30.13	2.03356
					30.14	0.34653	30.14	2.03308
					30.15	0.34606	30.15	2.03259
					30.16	0.34559	30.16	2.03211
					30.17	0.34513	30.17	2.03162
					30.18	0.34466	30.18	2.03114
					30.19	0.3442	30.19	2.03065
					30.2	0.34373	30.2	2.03017
					30.21	0.34327	30.21	2.02968
					30.22	0.3428	30.22	2.0292
					30.23	0.34234	30.23	2.02872
					30.24	0.34188	30.24	2.02824
					30.25	0.34141	30.25	2.02775
					30.26	0.34095	30.26	2.02727
					30.27	0.34049	30.27	2.02679
					30.28	0.34003	30.28	2.02631
					30.29	0.33957	30.29	2.02583
					30.3	0.3391	30.3	2.02535
					30.31	0.33864	30.31	2.02487
					30.32	0.33818	30.32	2.02439
					30.33	0.33772	30.33	2.02391
					30.34	0.33726	30.34	2.02343
					30.35	0.3368	30.35	2.02295
					30.36	0.33634	30.36	2.02247
					30.37	0.33588	30.37	2.02199
					30.38	0.33542	30.38	2.02151
					30.39	0.33496	30.39	2.02103
					30.4	0.33451	30.4	2.02056
					30.41	0.33405	30.41	2.02008
					30.42	0.33359	30.42	2.0196
					30.43	0.33313	30.43	2.01913
					30.44	0.33268	30.44	2.01865
					30.45	0.33222	30.45	2.01818
					30.46	0.33176	30.46	2.0177
					30.47	0.33131	30.47	2.01722
					30.48	0.33085	30.48	2.01675
					30.49	0.33039	30.49	2.01628
					30.5	0.32994	30.5	2.0158
					30.51	0.32948	30.51	2.01533
					30.52	0.32903	30.52	2.01485
					30.53	0.32857	30.53	2.01438
					30.54	0.32812	30.54	2.01391
					30.55	0.32767	30.55	2.01344
					30.56	0.32721	30.56	2.01296
					30.57	0.32676	30.57	2.01249
					30.58	0.32631	30.58	2.01202
					30.59	0.32586	30.59	2.01155
					30.6	0.3254	30.6	2.01108
					30.61	0.32495	30.61	2.01061
					30.62	0.3245	30.62	2.01014
					30.63	0.32405	30.63	2.00967
					30.64	0.3236	30.64	2.0092
					30.65	0.32315	30.65	2.00873
					30.66	0.3227	30.66	2.00826
					30.67	0.32225	30.67	2.00779
					30.68	0.3218	30.68	2.00732
					30.69	0.32135	30.69	2.00686
					30.7	0.3209	30.7	2.00639
					30.71	0.32045	30.71	2.00592
					30.72	0.32	30.72	2.00545
					30.73	0.31955	30.73	2.00499
					30.74	0.31911	30.74	2.00452
					30.75	0.31866	30.75	2.00405
					30.76	0.31821	30.76	2.00359
					30.77	0.31777	30.77	2.00312
					30.78	0.31732	30.78	2.00266
					30.79	0.31687	30.79	2.00219
					30.8	0.31643	30.8	2.00173
					30.81	0.31598	30.81	2.00127
					30.82	0.31554	30.82	2.0008
					30.83	0.31509	30.83	2.00034
					30.84	0.31465	30.84	1.99988
					30.85	0.3142	30.85	1.99941
					30.86	0.31376	30.86	1.99895
					30.87	0.31332	30.87	1.99849
					30.88	0.31287	30.88	1.99803
					30.89	0.31243	30.89	1.99757
					30.9	0.31199	30.9	1.9971
					30.91	0.31154	30.91	1.99664
					30.92	0.3111	30.92	1.99618
					30.93	0.31066	30.93	1.99572
					30.94	0.31022	30.94	1.99526
					30.95	0.30978	30.95	1.9948
					30.96	0.30934	30.96	1.99434
					30.97	0.3089	30.97	1.99389
					30.98	0.30846	30.98	1.99343
					30.99	0.30802	30.99	1.99297
					31	0.30758	31	1.99251
					31.01	0.30714	31.01	1.99205
					31.02	0.3067	31.02	1.9916
					31.03	0.30626	31.03	1.99114
					31.04	0.30582	31.04	1.99068
					31.05	0.30538	31.05	1.99023
					31.06	0.30495	31.06	1.98977
					31.07	0.30451	31.07	1.98932
					31.08	0.30407	31.08	1.98886
					31.09	0.30363	31.09	1.98841
					31.1	0.3032	31.1	1.98795
					31.11	0.30276	31.11	1.9875
					31.12	0.30233	31.12	1.98704
					31.13	0.30189	31.13	1.98659
					31.14	0.30146	31.14	1.98614
					31.15	0.30102	31.15	1.98568
					31.16	0.30059	31.16	1.98523
					31.17	0.30015	31.17	1.98478
					31.18	0.29972	31.18	1.98433
					31.19	0.29928	31.19	1.98388
					31.2	0.29885	31.2	1.98342
					31.21	0.29842	31.21	1.98297
					31.22	0.29799	31.22	1.98252
					31.23	0.29755	31.23	1.98207
					31.24	0.29712	31.24	1.98162
					31.25	0.29669	31.25	1.98117
					31.26	0.29626	31.26	1.98072
					31.27	0.29583	31.27	1.98027
					31.28	0.2954	31.28	1.97983
					31.29	0.29497	31.29	1.97938
					31.3	0.29454	31.3	1.97893
					31.31	0.29411	31.31	1.97848
					31.32	0.29368	31.32	1.97803
					31.33	0.29325	31.33	1.97759
					31.34	0.29282	31.34	1.97714
					31.35	0.29239	31.35	1.97669
					31.36	0.29196	31.36	1.97625
					31.37	0.29153	31.37	1.9758
					31.38	0.29111	31.38	1.97536
					31.39	0.29068	31.39	1.97491
					31.4	0.29025	31.4	1.97447
					31.41	0.28982	31.41	1.97402
					31.42	0.2894	31.42	1.97358
					31.43	0.28897	31.43	1.97314
					31.44	0.28855	31.44	1.97269
					31.45	0.28812	31.45	1.97225
					31.46	0.2877	31.46	1.97181
					31.47	0.28727	31.47	1.97136
					31.48	0.28685	31.48	1.97092
					31.49	0.28642	31.49	1.97048
					31.5	0.286	31.5	1.97004
					31.51	0.28557	31.51	1.9696
					31.52	0.28515	31.52	1.96916
					31.53	0.28473	31.53	1.96872
					31.54	0.28431	31.54	1.96828
					31.55	0.28388	31.55	1.96784
					31.56	0.28346	31.56	1.9674
					31.57	0.28304	31.57	1.96696
					31.58	0.28262	31.58	1.96652
					31.59	0.2822	31.59	1.96608
					31.6	0.28178	31.6	1.96564
					31.61	0.28136	31.61	1.9652
					31.62	0.28094	31.62	1.96477
					31.63	0.28052	31.63	1.96433
					31.64	0.2801	31.64	1.96389
					31.65	0.27968	31.65	1.96346
					31.66	0.27926	31.66	1.96302
					31.67	0.27884	31.67	1.96258
					31.68	0.27842	31.68	1.96215
					31.69	0.278	31.69	1.96171
					31.7	0.27759	31.7	1.96128
					31.71	0.27717	31.71	1.96084
					31.72	0.27675	31.72	1.96041
					31.73	0.27634	31.73	1.95998
					31.74	0.27592	31.74	1.95954
					31.75	0.2755	31.75	1.95911
					31.76	0.27509	31.76	1.95868
					31.77	0.27467	31.77	1.95824
					31.78	0.27426	31.78	1.95781
					31.79	0.27384	31.79	1.95738
					31.8	0.27343	31.8	1.95695
					31.81	0.27301	31.81	1.95652
					31.82	0.2726	31.82	1.95609
					31.83	0.27219	31.83	1.95565
					31.84	0.27177	31.84	1.95522
					31.85	0.27136	31.85	1.95479
					31.86	0.27095	31.86	1.95436
					31.87	0.27054	31.87	1.95394
					31.88	0.27012	31.88	1.95351
					31.89	0.26971	31.89	1.95308
					31.9	0.2693	31.9	1.95265
					31.91	0.26889	31.91	1.95222
					31.92	0.26848	31.92	1.95179
					31.93	0.26807	31.93	1.95137
					31.94	0.26766	31.94	1.95094
					31.95	0.26725	31.95	1.95051
					31.96	0.26684	31.96	1.95009
					31.97	0.26643	31.97	1.94966
					31.98	0.26602	31.98	1.94923
					31.99	0.26561	31.99	1.94881
					32	0.26521	32	1.94838
					32.01	0.2648	32.01	1.94796
					32.02	0.26439	32.02	1.94753
					32.03	0.26398	32.03	1.94711
					32.04	0.26358	32.04	1.94669
					32.05	0.26317	32.05	1.94626
					32.06	0.26276	32.06	1.94584
					32.07	0.26236	32.07	1.94542
					32.08	0.26195	32.08	1.94499
					32.09	0.26155	32.09	1.94457
					32.1	0.26114	32.1	1.94415
					32.11	0.26074	32.11	1.94373
					32.12	0.26033	32.12	1.94331
					32.13	0.25993	32.13	1.94289
					32.14	0.25952	32.14	1.94247
					32.15	0.25912	32.15	1.94205
					32.16	0.25872	32.16	1.94163
					32.17	0.25831	32.17	1.94121
					32.18	0.25791	32.18	1.94079
					32.19	0.25751	32.19	1.94037
					32.2	0.25711	32.2	1.93995
					32.21	0.25671	32.21	1.93953
					32.22	0.2563	32.22	1.93911
					32.23	0.2559	32.23	1.9387
					32.24	0.2555	32.24	1.93828
					32.25	0.2551	32.25	1.93786
					32.26	0.2547	32.26	1.93745
					32.27	0.2543	32.27	1.93703
					32.28	0.2539	32.28	1.93661
					32.29	0.2535	32.29	1.9362
					32.3	0.25311	32.3	1.93578
					32.31	0.25271	32.31	1.93537
					32.32	0.25231	32.32	1.93495
					32.33	0.25191	32.33	1.93454
					32.34	0.25151	32.34	1.93412
					32.35	0.25112	32.35	1.93371
					32.36	0.25072	32.36	1.9333
					32.37	0.25032	32.37	1.93288
					32.38	0.24993	32.38	1.93247
					32.39	0.24953	32.39	1.93206
					32.4	0.24914	32.4	1.93165
					32.41	0.24874	32.41	1.93124
					32.42	0.24835	32.42	1.93082
					32.43	0.24795	32.43	1.93041
					32.44	0.24756	32.44	1.93
					32.45	0.24716	32.45	1.92959
					32.46	0.24677	32.46	1.92918
					32.47	0.24637	32.47	1.92877
					32.48	0.24598	32.48	1.92836
					32.49	0.24559	32.49	1.92795
					32.5	0.2452	32.5	1.92754
					32.51	0.2448	32.51	1.92714
					32.52	0.24441	32.52	1.92673
					32.53	0.24402	32.53	1.92632
					32.54	0.24363	32.54	1.92591
					32.55	0.24324	32.55	1.92551
					32.56	0.24285	32.56	1.9251
					32.57	0.24246	32.57	1.92469
					32.58	0.24207	32.58	1.92429
					32.59	0.24168	32.59	1.92388
					32.6	0.24129	32.6	1.92348
					32.61	0.2409	32.61	1.92307
					32.62	0.24051	32.62	1.92267
					32.63	0.24012	32.63	1.92226
					32.64	0.23973	32.64	1.92186
					32.65	0.23935	32.65	1.92145
					32.66	0.23896	32.66	1.92105
					32.67	0.23857	32.67	1.92065
					32.68	0.23819	32.68	1.92024
					32.69	0.2378	32.69	1.91984
					32.7	0.23741	32.7	1.91944
					32.71	0.23703	32.71	1.91904
					32.72	0.23664	32.72	1.91863
					32.73	0.23626	32.73	1.91823
					32.74	0.23587	32.74	1.91783
					32.75	0.23549	32.75	1.91743
					32.76	0.2351	32.76	1.91703
					32.77	0.23472	32.77	1.91663
					32.78	0.23433	32.78	1.91623
					32.79	0.23395	32.79	1.91583
					32.8	0.23357	32.8	1.91543
					32.81	0.23319	32.81	1.91504
					32.82	0.2328	32.82	1.91464
					32.83	0.23242	32.83	1.91424
					32.84	0.23204	32.84	1.91384
					32.85	0.23166	32.85	1.91344
					32.86	0.23128	32.86	1.91305
					32.87	0.2309	32.87	1.91265
					32.88	0.23051	32.88	1.91225
					32.89	0.23013	32.89	1.91186
					32.9	0.22975	32.9	1.91146
					32.91	0.22938	32.91	1.91107
					32.92	0.229	32.92	1.91067
					32.93	0.22862	32.93	1.91028
					32.94	0.22824	32.94	1.90988
					32.95	0.22786	32.95	1.90949
					32.96	0.22748	32.96	1.9091
					32.97	0.2271	32.97	1.9087
					32.98	0.22673	32.98	1.90831
					32.99	0.22635	32.99	1.90792
					33	0.22597	33	1.90752
					33.01	0.2256	33.01	1.90713
					33.02	0.22522	33.02	1.90674
					33.03	0.22484	33.03	1.90635
					33.04	0.22447	33.04	1.90596
					33.05	0.22409	33.05	1.90557
					33.06	0.22372	33.06	1.90518
					33.07	0.22334	33.07	1.90479
					33.08	0.22297	33.08	1.9044
					33.09	0.2226	33.09	1.90401
					33.1	0.22222	33.1	1.90362
					33.11	0.22185	33.11	1.90323
					33.12	0.22148	33.12	1.90284
					33.13	0.2211	33.13	1.90245
					33.14	0.22073	33.14	1.90206
					33.15	0.22036	33.15	1.90168
					33.16	0.21999	33.16	1.90129
					33.17	0.21962	33.17	1.9009
					33.18	0.21924	33.18	1.90052
					33.19	0.21887	33.19	1.90013
					33.2	0.2185	33.2	1.89974
					33.21	0.21813	33.21	1.89936
					33.22	0.21776	33.22	1.89897
					33.23	0.21739	33.23	1.89859
					33.24	0.21702	33.24	1.8982
					33.25	0.21665	33.25	1.89782
					33.26	0.21629	33.26	1.89744
					33.27	0.21592	33.27	1.89705
					33.28	0.21555	33.28	1.89667
					33.29	0.21518	33.29	1.89629
					33.3	0.21481	33.3	1.8959
					33.31	0.21445	33.31	1.89552
					33.32	0.21408	33.32	1.89514
					33.33	0.21371	33.33	1.89476
					33.34	0.21335	33.34	1.89438
					33.35	0.21298	33.35	1.894
					33.36	0.21262	33.36	1.89361
					33.37	0.21225	33.37	1.89323
					33.38	0.21189	33.38	1.89285
					33.39	0.21152	33.39	1.89247
					33.4	0.21116	33.4	1.8921
					33.41	0.21079	33.41	1.89172
					33.42	0.21043	33.42	1.89134
					33.43	0.21007	33.43	1.89096
					33.44	0.2097	33.44	1.89058
					33.45	0.20934	33.45	1.8902
					33.46	0.20898	33.46	1.88983
					33.47	0.20862	33.47	1.88945
					33.48	0.20826	33.48	1.88907
					33.49	0.20789	33.49	1.8887
					33.5	0.20753	33.5	1.88832
					33.51	0.20717	33.51	1.88794
					33.52	0.20681	33.52	1.88757
					33.53	0.20645	33.53	1.88719
					33.54	0.20609	33.54	1.88682
					33.55	0.20573	33.55	1.88644
					33.56	0.20537	33.56	1.88607
					33.57	0.20501	33.57	1.8857
					33.58	0.20466	33.58	1.88532
					33.59	0.2043	33.59	1.88495
					33.6	0.20394	33.6	1.88458
					33.61	0.20358	33.61	1.8842
					33.62	0.20322	33.62	1.88383
					33.63	0.20287	33.63	1.88346
					33.64	0.20251	33.64	1.88309
					33.65	0.20215	33.65	1.88272
					33.66	0.2018	33.66	1.88235
					33.67	0.20144	33.67	1.88198
					33.68	0.20109	33.68	1.88161
					33.69	0.20073	33.69	1.88124
					33.7	0.20038	33.7	1.88087
					33.71	0.20002	33.71	1.8805
					33.72	0.19967	33.72	1.88013
					33.73	0.19931	33.73	1.87976
					33.74	0.19896	33.74	1.87939
					33.75	0.19861	33.75	1.87902
					33.76	0.19825	33.76	1.87866
					33.77	0.1979	33.77	1.87829
					33.78	0.19755	33.78	1.87792
					33.79	0.1972	33.79	1.87756
					33.8	0.19685	33.8	1.87719
					33.81	0.1965	33.81	1.87682
					33.82	0.19614	33.82	1.87646
					33.83	0.19579	33.83	1.87609
					33.84	0.19544	33.84	1.87573
					33.85	0.19509	33.85	1.87536
					33.86	0.19474	33.86	1.875
					33.87	0.19439	33.87	1.87463
					33.88	0.19404	33.88	1.87427
					33.89	0.1937	33.89	1.87391
					33.9	0.19335	33.9	1.87354
					33.91	0.193	33.91	1.87318
					33.92	0.19265	33.92	1.87282
					33.93	0.1923	33.93	1.87246
					33.94	0.19196	33.94	1.8721
					33.95	0.19161	33.95	1.87173
					33.96	0.19126	33.96	1.87137
					33.97	0.19092	33.97	1.87101
					33.98	0.19057	33.98	1.87065
					33.99	0.19022	33.99	1.87029
					34	0.18988	34	1.86993
					34.01	0.18953	34.01	1.86957
					34.02	0.18919	34.02	1.86921
					34.03	0.18884	34.03	1.86886
					34.04	0.1885	34.04	1.8685
					34.05	0.18816	34.05	1.86814
					34.06	0.18781	34.06	1.86778
					34.07	0.18747	34.07	1.86742
					34.08	0.18713	34.08	1.86707
					34.09	0.18678	34.09	1.86671
					34.1	0.18644	34.1	1.86635
					34.11	0.1861	34.11	1.866
					34.12	0.18576	34.12	1.86564
					34.13	0.18542	34.13	1.86529
					34.14	0.18508	34.14	1.86493
					34.15	0.18474	34.15	1.86458
					34.16	0.18439	34.16	1.86422
					34.17	0.18405	34.17	1.86387
					34.18	0.18372	34.18	1.86351
					34.19	0.18338	34.19	1.86316
					34.2	0.18304	34.2	1.86281
					34.21	0.1827	34.21	1.86245
					34.22	0.18236	34.22	1.8621
					34.23	0.18202	34.23	1.86175
					34.24	0.18168	34.24	1.8614
					34.25	0.18135	34.25	1.86105
					34.26	0.18101	34.26	1.86069
					34.27	0.18067	34.27	1.86034
					34.28	0.18033	34.28	1.85999
					34.29	0.18	34.29	1.85964
					34.3	0.17966	34.3	1.85929
					34.31	0.17933	34.31	1.85894
					34.32	0.17899	34.32	1.85859
					34.33	0.17866	34.33	1.85825
					34.34	0.17832	34.34	1.8579
					34.35	0.17799	34.35	1.85755
					34.36	0.17765	34.36	1.8572
					34.37	0.17732	34.37	1.85685
					34.38	0.17699	34.38	1.85651
					34.39	0.17665	34.39	1.85616
					34.4	0.17632	34.4	1.85581
					34.41	0.17599	34.41	1.85547
					34.42	0.17566	34.42	1.85512
					34.43	0.17532	34.43	1.85477
					34.44	0.17499	34.44	1.85443
					34.45	0.17466	34.45	1.85408
					34.46	0.17433	34.46	1.85374
					34.47	0.174	34.47	1.85339
					34.48	0.17367	34.48	1.85305
					34.49	0.17334	34.49	1.85271
					34.5	0.17301	34.5	1.85236
					34.51	0.17268	34.51	1.85202
					34.52	0.17235	34.52	1.85168
					34.53	0.17202	34.53	1.85134
					34.54	0.17169	34.54	1.85099
					34.55	0.17136	34.55	1.85065
					34.56	0.17104	34.56	1.85031
					34.57	0.17071	34.57	1.84997
					34.58	0.17038	34.58	1.84963
					34.59	0.17006	34.59	1.84929
					34.6	0.16973	34.6	1.84895
					34.61	0.1694	34.61	1.84861
					34.62	0.16908	34.62	1.84827
					34.63	0.16875	34.63	1.84793
					34.64	0.16843	34.64	1.84759
					34.65	0.1681	34.65	1.84725
					34.66	0.16778	34.66	1.84691
					34.67	0.16745	34.67	1.84658
					34.68	0.16713	34.68	1.84624
					34.69	0.1668	34.69	1.8459
					34.7	0.16648	34.7	1.84556
					34.71	0.16616	34.71	1.84523
					34.72	0.16583	34.72	1.84489
					34.73	0.16551	34.73	1.84456
					34.74	0.16519	34.74	1.84422
					34.75	0.16487	34.75	1.84389
					34.76	0.16455	34.76	1.84355
					34.77	0.16423	34.77	1.84322
					34.78	0.1639	34.78	1.84288
					34.79	0.16358	34.79	1.84255
					34.8	0.16326	34.8	1.84221
					34.81	0.16294	34.81	1.84188
					34.82	0.16262	34.82	1.84155
					34.83	0.1623	34.83	1.84122
					34.84	0.16199	34.84	1.84088
					34.85	0.16167	34.85	1.84055
					34.86	0.16135	34.86	1.84022
					34.87	0.16103	34.87	1.83989
					34.88	0.16071	34.88	1.83956
					34.89	0.16039	34.89	1.83923
					34.9	0.16008	34.9	1.8389
					34.91	0.15976	34.91	1.83857
					34.92	0.15944	34.92	1.83824
					34.93	0.15913	34.93	1.83791
					34.94	0.15881	34.94	1.83758
					34.95	0.1585	34.95	1.83725
					34.96	0.15818	34.96	1.83692
					34.97	0.15787	34.97	1.83659
					34.98	0.15755	34.98	1.83627
					34.99	0.15724	34.99	1.83594
					35	0.15692	35	1.83561
					35.01	0.15661	35.01	1.83528
					35.02	0.1563	35.02	1.83496
					35.03	0.15598	35.03	1.83463
					35.04	0.15567	35.04	1.83431
					35.05	0.15536	35.05	1.83398
					35.06	0.15505	35.06	1.83366
					35.07	0.15473	35.07	1.83333
					35.08	0.15442	35.08	1.83301
					35.09	0.15411	35.09	1.83268
					35.1	0.1538	35.1	1.83236
					35.11	0.15349	35.11	1.83204
					35.12	0.15318	35.12	1.83171
					35.13	0.15287	35.13	1.83139
					35.14	0.15256	35.14	1.83107
					35.15	0.15225	35.15	1.83074
					35.16	0.15194	35.16	1.83042
					35.17	0.15163	35.17	1.8301
					35.18	0.15132	35.18	1.82978
					35.19	0.15102	35.19	1.82946
					35.2	0.15071	35.2	1.82914
					35.21	0.1504	35.21	1.82882
					35.22	0.15009	35.22	1.8285
					35.23	0.14979	35.23	1.82818
					35.24	0.14948	35.24	1.82786
					35.25	0.14917	35.25	1.82754
					35.26	0.14887	35.26	1.82722
					35.27	0.14856	35.27	1.8269
					35.28	0.14826	35.28	1.82659
					35.29	0.14795	35.29	1.82627
					35.3	0.14765	35.3	1.82595
					35.31	0.14734	35.31	1.82563
					35.32	0.14704	35.32	1.82532
					35.33	0.14674	35.33	1.825
					35.34	0.14643	35.34	1.82469
					35.35	0.14613	35.35	1.82437
					35.36	0.14583	35.36	1.82406
					35.37	0.14553	35.37	1.82374
					35.38	0.14522	35.38	1.82343
					35.39	0.14492	35.39	1.82311
					35.4	0.14462	35.4	1.8228
					35.41	0.14432	35.41	1.82248
					35.42	0.14402	35.42	1.82217
					35.43	0.14372	35.43	1.82186
					35.44	0.14342	35.44	1.82154
					35.45	0.14312	35.45	1.82123
					35.46	0.14282	35.46	1.82092
					35.47	0.14252	35.47	1.82061
					35.48	0.14222	35.48	1.8203
					35.49	0.14192	35.49	1.81999
					35.5	0.14162	35.5	1.81968
					35.51	0.14132	35.51	1.81937
					35.52	0.14103	35.52	1.81906
					35.53	0.14073	35.53	1.81875
					35.54	0.14043	35.54	1.81844
					35.55	0.14014	35.55	1.81813
					35.56	0.13984	35.56	1.81782
					35.57	0.13954	35.57	1.81751
					35.58	0.13925	35.58	1.8172
					35.59	0.13895	35.59	1.81689
					35.6	0.13866	35.6	1.81659
					35.61	0.13836	35.61	1.81628
					35.62	0.13807	35.62	1.81597
					35.63	0.13777	35.63	1.81567
					35.64	0.13748	35.64	1.81536
					35.65	0.13719	35.65	1.81505
					35.66	0.13689	35.66	1.81475
					35.67	0.1366	35.67	1.81444
					35.68	0.13631	35.68	1.81414
					35.69	0.13601	35.69	1.81383
					35.7	0.13572	35.7	1.81353
					35.71	0.13543	35.71	1.81323
					35.72	0.13514	35.72	1.81292
					35.73	0.13485	35.73	1.81262
					35.74	0.13456	35.74	1.81232
					35.75	0.13427	35.75	1.81201
					35.76	0.13398	35.76	1.81171
					35.77	0.13369	35.77	1.81141
					35.78	0.1334	35.78	1.81111
					35.79	0.13311	35.79	1.81081
					35.8	0.13282	35.8	1.81051
					35.81	0.13253	35.81	1.81021
					35.82	0.13224	35.82	1.80991
					35.83	0.13195	35.83	1.80961
					35.84	0.13167	35.84	1.80931
					35.85	0.13138	35.85	1.80901
					35.86	0.13109	35.86	1.80871
					35.87	0.13081	35.87	1.80841
					35.88	0.13052	35.88	1.80811
					35.89	0.13023	35.89	1.80781
					35.9	0.12995	35.9	1.80752
					35.91	0.12966	35.91	1.80722
					35.92	0.12938	35.92	1.80692
					35.93	0.12909	35.93	1.80663
					35.94	0.12881	35.94	1.80633
					35.95	0.12852	35.95	1.80603
					35.96	0.12824	35.96	1.80574
					35.97	0.12796	35.97	1.80544
					35.98	0.12767	35.98	1.80515
					35.99	0.12739	35.99	1.80485
					36	0.12711	36	1.80456
					36.01	0.12682	36.01	1.80426
					36.02	0.12654	36.02	1.80397
					36.03	0.12626	36.03	1.80368
					36.04	0.12598	36.04	1.80338
					36.05	0.1257	36.05	1.80309
					36.06	0.12542	36.06	1.8028
					36.07	0.12514	36.07	1.80251
					36.08	0.12486	36.08	1.80221
					36.09	0.12458	36.09	1.80192
					36.1	0.1243	36.1	1.80163
					36.11	0.12402	36.11	1.80134
					36.12	0.12374	36.12	1.80105
					36.13	0.12346	36.13	1.80076
					36.14	0.12318	36.14	1.80047
					36.15	0.1229	36.15	1.80018
					36.16	0.12263	36.16	1.79989
					36.17	0.12235	36.17	1.7996
					36.18	0.12207	36.18	1.79932
					36.19	0.1218	36.19	1.79903
					36.2	0.12152	36.2	1.79874
					36.21	0.12124	36.21	1.79845
					36.22	0.12097	36.22	1.79816
					36.23	0.12069	36.23	1.79788
					36.24	0.12042	36.24	1.79759
					36.25	0.12014	36.25	1.79731
					36.26	0.11987	36.26	1.79702
					36.27	0.11959	36.27	1.79673
					36.28	0.11932	36.28	1.79645
					36.29	0.11905	36.29	1.79616
					36.3	0.11877	36.3	1.79588
					36.31	0.1185	36.31	1.79559
					36.32	0.11823	36.32	1.79531
					36.33	0.11796	36.33	1.79503
					36.34	0.11768	36.34	1.79474
					36.35	0.11741	36.35	1.79446
					36.36	0.11714	36.36	1.79418
					36.37	0.11687	36.37	1.7939
					36.38	0.1166	36.38	1.79361
					36.39	0.11633	36.39	1.79333
					36.4	0.11606	36.4	1.79305
					36.41	0.11579	36.41	1.79277
					36.42	0.11552	36.42	1.79249
					36.43	0.11525	36.43	1.79221
					36.44	0.11498	36.44	1.79193
					36.45	0.11471	36.45	1.79165
					36.46	0.11444	36.46	1.79137
					36.47	0.11418	36.47	1.79109
					36.48	0.11391	36.48	1.79081
					36.49	0.11364	36.49	1.79053
					36.5	0.11338	36.5	1.79026
					36.51	0.11311	36.51	1.78998
					36.52	0.11284	36.52	1.7897
					36.53	0.11258	36.53	1.78942
					36.54	0.11231	36.54	1.78915
					36.55	0.11205	36.55	1.78887
					36.56	0.11178	36.56	1.7886
					36.57	0.11152	36.57	1.78832
					36.58	0.11125	36.58	1.78804
					36.59	0.11099	36.59	1.78777
					36.6	0.11072	36.6	1.78749
					36.61	0.11046	36.61	1.78722
					36.62	0.1102	36.62	1.78695
					36.63	0.10993	36.63	1.78667
					36.64	0.10967	36.64	1.7864
					36.65	0.10941	36.65	1.78613
					36.66	0.10915	36.66	1.78585
					36.67	0.10889	36.67	1.78558
					36.68	0.10862	36.68	1.78531
					36.69	0.10836	36.69	1.78504
					36.7	0.1081	36.7	1.78477
					36.71	0.10784	36.71	1.78449
					36.72	0.10758	36.72	1.78422
					36.73	0.10732	36.73	1.78395
					36.74	0.10706	36.74	1.78368
					36.75	0.1068	36.75	1.78341
					36.76	0.10654	36.76	1.78314
					36.77	0.10629	36.77	1.78287
					36.78	0.10603	36.78	1.78261
					36.79	0.10577	36.79	1.78234
					36.8	0.10551	36.8	1.78207
					36.81	0.10526	36.81	1.7818
					36.82	0.105	36.82	1.78153
					36.83	0.10474	36.83	1.78127
					36.84	0.10449	36.84	1.781
					36.85	0.10423	36.85	1.78073
					36.86	0.10397	36.86	1.78047
					36.87	0.10372	36.87	1.7802
					36.88	0.10346	36.88	1.77993
					36.89	0.10321	36.89	1.77967
					36.9	0.10296	36.9	1.7794
					36.91	0.1027	36.91	1.77914
					36.92	0.10245	36.92	1.77888
					36.93	0.10219	36.93	1.77861
					36.94	0.10194	36.94	1.77835
					36.95	0.10169	36.95	1.77808
					36.96	0.10144	36.96	1.77782
					36.97	0.10118	36.97	1.77756
					36.98	0.10093	36.98	1.7773
					36.99	0.10068	36.99	1.77703
					37	0.10043	37	1.77677
					37.01	0.10018	37.01	1.77651
					37.02	0.09993	37.02	1.77625
					37.03	0.09968	37.03	1.77599
					37.04	0.09943	37.04	1.77573
					37.05	0.09918	37.05	1.77547
					37.06	0.09893	37.06	1.77521
					37.07	0.09868	37.07	1.77495
					37.08	0.09843	37.08	1.77469
					37.09	0.09818	37.09	1.77443
					37.1	0.09793	37.1	1.77417
					37.11	0.09769	37.11	1.77392
					37.12	0.09744	37.12	1.77366
					37.13	0.09719	37.13	1.7734
					37.14	0.09694	37.14	1.77314
					37.15	0.0967	37.15	1.77289
					37.16	0.09645	37.16	1.77263
					37.17	0.09621	37.17	1.77238
					37.18	0.09596	37.18	1.77212
					37.19	0.09571	37.19	1.77186
					37.2	0.09547	37.2	1.77161
					37.21	0.09522	37.21	1.77135
					37.22	0.09498	37.22	1.7711
					37.23	0.09474	37.23	1.77085
					37.24	0.09449	37.24	1.77059
					37.25	0.09425	37.25	1.77034
					37.26	0.09401	37.26	1.77008
					37.27	0.09376	37.27	1.76983
					37.28	0.09352	37.28	1.76958
					37.29	0.09328	37.29	1.76933
					37.3	0.09304	37.3	1.76908
					37.31	0.0928	37.31	1.76882
					37.32	0.09255	37.32	1.76857
					37.33	0.09231	37.33	1.76832
					37.34	0.09207	37.34	1.76807
					37.35	0.09183	37.35	1.76782
					37.36	0.09159	37.36	1.76757
					37.37	0.09135	37.37	1.76732
					37.38	0.09111	37.38	1.76707
					37.39	0.09087	37.39	1.76682
					37.4	0.09064	37.4	1.76657
					37.41	0.0904	37.41	1.76633
					37.42	0.09016	37.42	1.76608
					37.43	0.08992	37.43	1.76583
					37.44	0.08968	37.44	1.76558
					37.45	0.08945	37.45	1.76534
					37.46	0.08921	37.46	1.76509
					37.47	0.08897	37.47	1.76484
					37.48	0.08874	37.48	1.7646
					37.49	0.0885	37.49	1.76435
					37.5	0.08827	37.5	1.76411
					37.51	0.08803	37.51	1.76386
					37.52	0.0878	37.52	1.76362
					37.53	0.08756	37.53	1.76337
					37.54	0.08733	37.54	1.76313
					37.55	0.08709	37.55	1.76289
					37.56	0.08686	37.56	1.76264
					37.57	0.08663	37.57	1.7624
					37.58	0.08639	37.58	1.76216
					37.59	0.08616	37.59	1.76191
					37.6	0.08593	37.6	1.76167
					37.61	0.0857	37.61	1.76143
					37.62	0.08546	37.62	1.76119
					37.63	0.08523	37.63	1.76095
					37.64	0.085	37.64	1.76071
					37.65	0.08477	37.65	1.76047
					37.66	0.08454	37.66	1.76023
					37.67	0.08431	37.67	1.75999
					37.68	0.08408	37.68	1.75975
					37.69	0.08385	37.69	1.75951
					37.7	0.08362	37.7	1.75927
					37.71	0.08339	37.71	1.75903
					37.72	0.08316	37.72	1.75879
					37.73	0.08294	37.73	1.75855
					37.74	0.08271	37.74	1.75832
					37.75	0.08248	37.75	1.75808
					37.76	0.08225	37.76	1.75784
					37.77	0.08203	37.77	1.75761
					37.78	0.0818	37.78	1.75737
					37.79	0.08157	37.79	1.75713
					37.8	0.08135	37.8	1.7569
					37.81	0.08112	37.81	1.75666
					37.82	0.08089	37.82	1.75643
					37.83	0.08067	37.83	1.75619
					37.84	0.08044	37.84	1.75596
					37.85	0.08022	37.85	1.75573
					37.86	0.08	37.86	1.75549
					37.87	0.07977	37.87	1.75526
					37.88	0.07955	37.88	1.75503
					37.89	0.07932	37.89	1.75479
					37.9	0.0791	37.9	1.75456
					37.91	0.07888	37.91	1.75433
					37.92	0.07866	37.92	1.7541
					37.93	0.07843	37.93	1.75387
					37.94	0.07821	37.94	1.75364
					37.95	0.07799	37.95	1.75341
					37.96	0.07777	37.96	1.75318
					37.97	0.07755	37.97	1.75295
					37.98	0.07733	37.98	1.75272
					37.99	0.07711	37.99	1.75249
					38	0.07689	38	1.75226
					38.01	0.07667	38.01	1.75203
					38.02	0.07645	38.02	1.7518
					38.03	0.07623	38.03	1.75157
					38.04	0.07601	38.04	1.75134
					38.05	0.07579	38.05	1.75112
					38.06	0.07558	38.06	1.75089
					38.07	0.07536	38.07	1.75066
					38.08	0.07514	38.08	1.75044
					38.09	0.07492	38.09	1.75021
					38.1	0.07471	38.1	1.74999
					38.11	0.07449	38.11	1.74976
					38.12	0.07428	38.12	1.74954
					38.13	0.07406	38.13	1.74931
					38.14	0.07384	38.14	1.74909
					38.15	0.07363	38.15	1.74886
					38.16	0.07341	38.16	1.74864
					38.17	0.0732	38.17	1.74841
					38.18	0.07299	38.18	1.74819
					38.19	0.07277	38.19	1.74797
					38.2	0.07256	38.2	1.74775
					38.21	0.07234	38.21	1.74752
					38.22	0.07213	38.22	1.7473
					38.23	0.07192	38.23	1.74708
					38.24	0.07171	38.24	1.74686
					38.25	0.07149	38.25	1.74664
					38.26	0.07128	38.26	1.74642
					38.27	0.07107	38.27	1.7462
					38.28	0.07086	38.28	1.74598
					38.29	0.07065	38.29	1.74576
					38.3	0.07044	38.3	1.74554
					38.31	0.07023	38.31	1.74532
					38.32	0.07002	38.32	1.7451
					38.33	0.06981	38.33	1.74488
					38.34	0.0696	38.34	1.74467
					38.35	0.06939	38.35	1.74445
					38.36	0.06918	38.36	1.74423
					38.37	0.06897	38.37	1.74402
					38.38	0.06877	38.38	1.7438
					38.39	0.06856	38.39	1.74358
					38.4	0.06835	38.4	1.74337
					38.41	0.06814	38.41	1.74315
					38.42	0.06794	38.42	1.74294
					38.43	0.06773	38.43	1.74272
					38.44	0.06753	38.44	1.74251
					38.45	0.06732	38.45	1.74229
					38.46	0.06711	38.46	1.74208
					38.47	0.06691	38.47	1.74186
					38.48	0.0667	38.48	1.74165
					38.49	0.0665	38.49	1.74144
					38.5	0.0663	38.5	1.74123
					38.51	0.06609	38.51	1.74101
					38.52	0.06589	38.52	1.7408
					38.53	0.06569	38.53	1.74059
					38.54	0.06548	38.54	1.74038
					38.55	0.06528	38.55	1.74017
					38.56	0.06508	38.56	1.73996
					38.57	0.06488	38.57	1.73975
					38.58	0.06467	38.58	1.73954
					38.59	0.06447	38.59	1.73933
					38.6	0.06427	38.6	1.73912
					38.61	0.06407	38.61	1.73891
					38.62	0.06387	38.62	1.7387
					38.63	0.06367	38.63	1.73849
					38.64	0.06347	38.64	1.73828
					38.65	0.06327	38.65	1.73808
					38.66	0.06307	38.66	1.73787
					38.67	0.06287	38.67	1.73766
					38.68	0.06267	38.68	1.73745
					38.69	0.06248	38.69	1.73725
					38.7	0.06228	38.7	1.73704
					38.71	0.06208	38.71	1.73684
					38.72	0.06188	38.72	1.73663
					38.73	0.06169	38.73	1.73643
					38.74	0.06149	38.74	1.73622
					38.75	0.06129	38.75	1.73602
					38.76	0.0611	38.76	1.73581
					38.77	0.0609	38.77	1.73561
					38.78	0.06071	38.78	1.7354
					38.79	0.06051	38.79	1.7352
					38.8	0.06032	38.8	1.735
					38.81	0.06012	38.81	1.7348
					38.82	0.05993	38.82	1.73459
					38.83	0.05973	38.83	1.73439
					38.84	0.05954	38.84	1.73419
					38.85	0.05935	38.85	1.73399
					38.86	0.05916	38.86	1.73379
					38.87	0.05896	38.87	1.73359
					38.88	0.05877	38.88	1.73339
					38.89	0.05858	38.89	1.73319
					38.9	0.05839	38.9	1.73299
					38.91	0.0582	38.91	1.73279
					38.92	0.058	38.92	1.73259
					38.93	0.05781	38.93	1.73239
					38.94	0.05762	38.94	1.73219
					38.95	0.05743	38.95	1.732
					38.96	0.05724	38.96	1.7318
					38.97	0.05705	38.97	1.7316
					38.98	0.05687	38.98	1.7314
					38.99	0.05668	38.99	1.73121
					39	0.05649	39	1.73101
					39.01	0.0563	39.01	1.73081
					39.02	0.05611	39.02	1.73062
					39.03	0.05592	39.03	1.73042
					39.04	0.05574	39.04	1.73023
					39.05	0.05555	39.05	1.73003
					39.06	0.05536	39.06	1.72984
					39.07	0.05518	39.07	1.72965
					39.08	0.05499	39.08	1.72945
					39.09	0.05481	39.09	1.72926
					39.1	0.05462	39.1	1.72907
					39.11	0.05444	39.11	1.72887
					39.12	0.05425	39.12	1.72868
					39.13	0.05407	39.13	1.72849
					39.14	0.05388	39.14	1.7283
					39.15	0.0537	39.15	1.72811
					39.16	0.05352	39.16	1.72791
					39.17	0.05333	39.17	1.72772
					39.18	0.05315	39.18	1.72753
					39.19	0.05297	39.19	1.72734
					39.2	0.05278	39.2	1.72715
					39.21	0.0526	39.21	1.72696
					39.22	0.05242	39.22	1.72677
					39.23	0.05224	39.23	1.72659
					39.24	0.05206	39.24	1.7264
					39.25	0.05188	39.25	1.72621
					39.26	0.0517	39.26	1.72602
					39.27	0.05152	39.27	1.72583
					39.28	0.05134	39.28	1.72565
					39.29	0.05116	39.29	1.72546
					39.3	0.05098	39.3	1.72527
					39.31	0.0508	39.31	1.72509
					39.32	0.05062	39.32	1.7249
					39.33	0.05044	39.33	1.72472
					39.34	0.05027	39.34	1.72453
					39.35	0.05009	39.35	1.72435
					39.36	0.04991	39.36	1.72416
					39.37	0.04974	39.37	1.72398
					39.38	0.04956	39.38	1.72379
					39.39	0.04938	39.39	1.72361
					39.4	0.04921	39.4	1.72343
					39.41	0.04903	39.41	1.72324
					39.42	0.04886	39.42	1.72306
					39.43	0.04868	39.43	1.72288
					39.44	0.04851	39.44	1.7227
					39.45	0.04833	39.45	1.72252
					39.46	0.04816	39.46	1.72233
					39.47	0.04798	39.47	1.72215
					39.48	0.04781	39.48	1.72197
					39.49	0.04764	39.49	1.72179
					39.5	0.04746	39.5	1.72161
					39.51	0.04729	39.51	1.72143
					39.52	0.04712	39.52	1.72125
					39.53	0.04695	39.53	1.72108
					39.54	0.04678	39.54	1.7209
					39.55	0.04661	39.55	1.72072
					39.56	0.04643	39.56	1.72054
					39.57	0.04626	39.57	1.72036
					39.58	0.04609	39.58	1.72019
					39.59	0.04592	39.59	1.72001
					39.6	0.04575	39.6	1.71983
					39.61	0.04558	39.61	1.71966
					39.62	0.04542	39.62	1.71948
					39.63	0.04525	39.63	1.7193
					39.64	0.04508	39.64	1.71913
					39.65	0.04491	39.65	1.71895
					39.66	0.04474	39.66	1.71878
					39.67	0.04458	39.67	1.7186
					39.68	0.04441	39.68	1.71843
					39.69	0.04424	39.69	1.71826
					39.7	0.04407	39.7	1.71808
					39.71	0.04391	39.71	1.71791
					39.72	0.04374	39.72	1.71774
					39.73	0.04358	39.73	1.71756
					39.74	0.04341	39.74	1.71739
					39.75	0.04325	39.75	1.71722
					39.76	0.04308	39.76	1.71705
					39.77	0.04292	39.77	1.71688
					39.78	0.04275	39.78	1.71671
					39.79	0.04259	39.79	1.71654
					39.8	0.04243	39.8	1.71637
					39.81	0.04226	39.81	1.7162
					39.82	0.0421	39.82	1.71603
					39.83	0.04194	39.83	1.71586
					39.84	0.04178	39.84	1.71569
					39.85	0.04161	39.85	1.71552
					39.86	0.04145	39.86	1.71535
					39.87	0.04129	39.87	1.71518
					39.88	0.04113	39.88	1.71502
					39.89	0.04097	39.89	1.71485
					39.9	0.04081	39.9	1.71468
					39.91	0.04065	39.91	1.71452
					39.92	0.04049	39.92	1.71435
					39.93	0.04033	39.93	1.71418
					39.94	0.04017	39.94	1.71402
					39.95	0.04001	39.95	1.71385
					39.96	0.03986	39.96	1.71369
					39.97	0.0397	39.97	1.71352
					39.98	0.03954	39.98	1.71336
					39.99	0.03938	39.99	1.7132
					40	0.03923	40	1.71303
					40.01	0.03907	40.01	1.71287
					40.02	0.03891	40.02	1.71271
					40.03	0.03876	40.03	1.71254
					40.04	0.0386	40.04	1.71238
					40.05	0.03844	40.05	1.71222
					40.06	0.03829	40.06	1.71206
					40.07	0.03813	40.07	1.7119
					40.08	0.03798	40.08	1.71174
					40.09	0.03783	40.09	1.71157
					40.1	0.03767	40.1	1.71141
					40.11	0.03752	40.11	1.71125
					40.12	0.03737	40.12	1.71109
					40.13	0.03721	40.13	1.71094
					40.14	0.03706	40.14	1.71078
					40.15	0.03691	40.15	1.71062
					40.16	0.03676	40.16	1.71046
					40.17	0.0366	40.17	1.7103
					40.18	0.03645	40.18	1.71014
					40.19	0.0363	40.19	1.70999
					40.2	0.03615	40.2	1.70983
					40.21	0.036	40.21	1.70967
					40.22	0.03585	40.22	1.70952
					40.23	0.0357	40.23	1.70936
					40.24	0.03555	40.24	1.7092
					40.25	0.0354	40.25	1.70905
					40.26	0.03525	40.26	1.70889
					40.27	0.0351	40.27	1.70874
					40.28	0.03495	40.28	1.70858
					40.29	0.03481	40.29	1.70843
					40.3	0.03466	40.3	1.70828
					40.31	0.03451	40.31	1.70812
					40.32	0.03436	40.32	1.70797
					40.33	0.03422	40.33	1.70782
					40.34	0.03407	40.34	1.70766
					40.35	0.03393	40.35	1.70751
					40.36	0.03378	40.36	1.70736
					40.37	0.03363	40.37	1.70721
					40.38	0.03349	40.38	1.70706
					40.39	0.03334	40.39	1.70691
					40.4	0.0332	40.4	1.70676
					40.41	0.03306	40.41	1.70661
					40.42	0.03291	40.42	1.70646
					40.43	0.03277	40.43	1.70631
					40.44	0.03262	40.44	1.70616
					40.45	0.03248	40.45	1.70601
					40.46	0.03234	40.46	1.70586
					40.47	0.0322	40.47	1.70571
					40.48	0.03205	40.48	1.70556
					40.49	0.03191	40.49	1.70542
					40.5	0.03177	40.5	1.70527
					40.51	0.03163	40.51	1.70512
					40.52	0.03149	40.52	1.70498
					40.53	0.03135	40.53	1.70483
					40.54	0.03121	40.54	1.70468
					40.55	0.03107	40.55	1.70454
					40.56	0.03093	40.56	1.70439
					40.57	0.03079	40.57	1.70425
					40.58	0.03065	40.58	1.7041
					40.59	0.03051	40.59	1.70396
					40.6	0.03037	40.6	1.70381
					40.61	0.03024	40.61	1.70367
					40.62	0.0301	40.62	1.70353
					40.63	0.02996	40.63	1.70338
					40.64	0.02982	40.64	1.70324
					40.65	0.02969	40.65	1.7031
					40.66	0.02955	40.66	1.70296
					40.67	0.02942	40.67	1.70282
					40.68	0.02928	40.68	1.70267
					40.69	0.02914	40.69	1.70253
					40.7	0.02901	40.7	1.70239
					40.71	0.02887	40.71	1.70225
					40.72	0.02874	40.72	1.70211
					40.73	0.02861	40.73	1.70197
					40.74	0.02847	40.74	1.70183
					40.75	0.02834	40.75	1.70169
					40.76	0.02821	40.76	1.70156
					40.77	0.02807	40.77	1.70142
					40.78	0.02794	40.78	1.70128
					40.79	0.02781	40.79	1.70114
					40.8	0.02768	40.8	1.701
					40.81	0.02754	40.81	1.70087
					40.82	0.02741	40.82	1.70073
					40.83	0.02728	40.83	1.70059
					40.84	0.02715	40.84	1.70046
					40.85	0.02702	40.85	1.70032
					40.86	0.02689	40.86	1.70019
					40.87	0.02676	40.87	1.70005
					40.88	0.02663	40.88	1.69992
					40.89	0.0265	40.89	1.69978
					40.9	0.02637	40.9	1.69965
					40.91	0.02624	40.91	1.69951
					40.92	0.02612	40.92	1.69938
					40.93	0.02599	40.93	1.69925
					40.94	0.02586	40.94	1.69911
					40.95	0.02573	40.95	1.69898
					40.96	0.02561	40.96	1.69885
					40.97	0.02548	40.97	1.69872
					40.98	0.02535	40.98	1.69859
					40.99	0.02523	40.99	1.69845
					41	0.0251	41	1.69832
					41.01	0.02498	41.01	1.69819
					41.02	0.02485	41.02	1.69806
					41.03	0.02473	41.03	1.69793
					41.04	0.0246	41.04	1.6978
					41.05	0.02448	41.05	1.69767
					41.06	0.02435	41.06	1.69754
					41.07	0.02423	41.07	1.69742
					41.08	0.02411	41.08	1.69729
					41.09	0.02398	41.09	1.69716
					41.1	0.02386	41.1	1.69703
					41.11	0.02374	41.11	1.6969
					41.12	0.02362	41.12	1.69678
					41.13	0.0235	41.13	1.69665
					41.14	0.02338	41.14	1.69652
					41.15	0.02325	41.15	1.6964
					41.16	0.02313	41.16	1.69627
					41.17	0.02301	41.17	1.69615
					41.18	0.02289	41.18	1.69602
					41.19	0.02277	41.19	1.6959
					41.2	0.02265	41.2	1.69577
					41.21	0.02253	41.21	1.69565
					41.22	0.02242	41.22	1.69553
					41.23	0.0223	41.23	1.6954
					41.24	0.02218	41.24	1.69528
					41.25	0.02206	41.25	1.69516
					41.26	0.02194	41.26	1.69503
					41.27	0.02183	41.27	1.69491
					41.28	0.02171	41.28	1.69479
					41.29	0.02159	41.29	1.69467
					41.3	0.02148	41.3	1.69455
					41.31	0.02136	41.31	1.69443
					41.32	0.02125	41.32	1.69431
					41.33	0.02113	41.33	1.69419
					41.34	0.02101	41.34	1.69407
					41.35	0.0209	41.35	1.69395
					41.36	0.02079	41.36	1.69383
					41.37	0.02067	41.37	1.69371
					41.38	0.02056	41.38	1.69359
					41.39	0.02044	41.39	1.69347
					41.4	0.02033	41.4	1.69335
					41.41	0.02022	41.41	1.69324
					41.42	0.02011	41.42	1.69312
					41.43	0.01999	41.43	1.693
					41.44	0.01988	41.44	1.69289
					41.45	0.01977	41.45	1.69277
					41.46	0.01966	41.46	1.69265
					41.47	0.01955	41.47	1.69254
					41.48	0.01944	41.48	1.69242
					41.49	0.01933	41.49	1.69231
					41.5	0.01922	41.5	1.69219
					41.51	0.01911	41.51	1.69208
					41.52	0.019	41.52	1.69197
					41.53	0.01889	41.53	1.69185
					41.54	0.01878	41.54	1.69174
					41.55	0.01867	41.55	1.69163
					41.56	0.01856	41.56	1.69151
					41.57	0.01846	41.57	1.6914
					41.58	0.01835	41.58	1.69129
					41.59	0.01824	41.59	1.69118
					41.6	0.01813	41.6	1.69107
					41.61	0.01803	41.61	1.69096
					41.62	0.01792	41.62	1.69084
					41.63	0.01782	41.63	1.69073
					41.64	0.01771	41.64	1.69062
					41.65	0.0176	41.65	1.69051
					41.66	0.0175	41.66	1.69041
					41.67	0.0174	41.67	1.6903
					41.68	0.01729	41.68	1.69019
					41.69	0.01719	41.69	1.69008
					41.7	0.01708	41.7	1.68997
					41.71	0.01698	41.71	1.68986
					41.72	0.01688	41.72	1.68976
					41.73	0.01677	41.73	1.68965
					41.74	0.01667	41.74	1.68954
					41.75	0.01657	41.75	1.68944
					41.76	0.01647	41.76	1.68933
					41.77	0.01637	41.77	1.68922
					41.78	0.01626	41.78	1.68912
					41.79	0.01616	41.79	1.68901
					41.8	0.01606	41.8	1.68891
					41.81	0.01596	41.81	1.6888
					41.82	0.01586	41.82	1.6887
					41.83	0.01576	41.83	1.6886
					41.84	0.01566	41.84	1.68849
					41.85	0.01556	41.85	1.68839
					41.86	0.01547	41.86	1.68829
					41.87	0.01537	41.87	1.68818
					41.88	0.01527	41.88	1.68808
					41.89	0.01517	41.89	1.68798
					41.9	0.01507	41.9	1.68788
					41.91	0.01498	41.91	1.68778
					41.92	0.01488	41.92	1.68768
					41.93	0.01478	41.93	1.68758
					41.94	0.01469	41.94	1.68748
					41.95	0.01459	41.95	1.68738
					41.96	0.0145	41.96	1.68728
					41.97	0.0144	41.97	1.68718
					41.98	0.01431	41.98	1.68708
					41.99	0.01421	41.99	1.68698
					42	0.01412	42	1.68688
					42.01	0.01402	42.01	1.68678
					42.02	0.01393	42.02	1.68669
					42.03	0.01384	42.03	1.68659
					42.04	0.01374	42.04	1.68649
					42.05	0.01365	42.05	1.6864
					42.06	0.01356	42.06	1.6863
					42.07	0.01347	42.07	1.6862
					42.08	0.01337	42.08	1.68611
					42.09	0.01328	42.09	1.68601
					42.1	0.01319	42.1	1.68592
					42.11	0.0131	42.11	1.68582
					42.12	0.01301	42.12	1.68573
					42.13	0.01292	42.13	1.68564
					42.14	0.01283	42.14	1.68554
					42.15	0.01274	42.15	1.68545
					42.16	0.01265	42.16	1.68536
					42.17	0.01256	42.17	1.68526
					42.18	0.01247	42.18	1.68517
					42.19	0.01238	42.19	1.68508
					42.2	0.0123	42.2	1.68499
					42.21	0.01221	42.21	1.6849
					42.22	0.01212	42.22	1.6848
					42.23	0.01203	42.23	1.68471
					42.24	0.01195	42.24	1.68462
					42.25	0.01186	42.25	1.68453
					42.26	0.01177	42.26	1.68444
					42.27	0.01169	42.27	1.68435
					42.28	0.0116	42.28	1.68426
					42.29	0.01152	42.29	1.68418
					42.3	0.01143	42.3	1.68409
					42.31	0.01135	42.31	1.684
					42.32	0.01126	42.32	1.68391
					42.33	0.01118	42.33	1.68382
					42.34	0.0111	42.34	1.68374
					42.35	0.01101	42.35	1.68365
					42.36	0.01093	42.36	1.68356
					42.37	0.01085	42.37	1.68348
					42.38	0.01077	42.38	1.68339
					42.39	0.01068	42.39	1.68331
					42.4	0.0106	42.4	1.68322
					42.41	0.01052	42.41	1.68314
					42.42	0.01044	42.42	1.68305
					42.43	0.01036	42.43	1.68297
					42.44	0.01028	42.44	1.68288
					42.45	0.0102	42.45	1.6828
					42.46	0.01012	42.46	1.68272
					42.47	0.01004	42.47	1.68263
					42.48	0.00996	42.48	1.68255
					42.49	0.00988	42.49	1.68247
					42.5	0.0098	42.5	1.68239
					42.51	0.00972	42.51	1.68231
					42.52	0.00965	42.52	1.68223
					42.53	0.00957	42.53	1.68214
					42.54	0.00949	42.54	1.68206
					42.55	0.00941	42.55	1.68198
					42.56	0.00934	42.56	1.6819
					42.57	0.00926	42.57	1.68182
					42.58	0.00918	42.58	1.68174
					42.59	0.00911	42.59	1.68167
					42.6	0.00903	42.6	1.68159
					42.61	0.00896	42.61	1.68151
					42.62	0.00888	42.62	1.68143
					42.63	0.00881	42.63	1.68135
					42.64	0.00873	42.64	1.68128
					42.65	0.00866	42.65	1.6812
					42.66	0.00859	42.66	1.68112
					42.67	0.00851	42.67	1.68105
					42.68	0.00844	42.68	1.68097
					42.69	0.00837	42.69	1.68089
					42.7	0.00829	42.7	1.68082
					42.71	0.00822	42.71	1.68074
					42.72	0.00815	42.72	1.68067
					42.73	0.00808	42.73	1.68059
					42.74	0.00801	42.74	1.68052
					42.75	0.00794	42.75	1.68045
					42.76	0.00787	42.76	1.68037
					42.77	0.0078	42.77	1.6803
					42.78	0.00773	42.78	1.68023
					42.79	0.00766	42.79	1.68016
					42.8	0.00759	42.8	1.68008
					42.81	0.00752	42.81	1.68001
					42.82	0.00745	42.82	1.67994
					42.83	0.00738	42.83	1.67987
					42.84	0.00731	42.84	1.6798
					42.85	0.00725	42.85	1.67973
					42.86	0.00718	42.86	1.67966
					42.87	0.00711	42.87	1.67959
					42.88	0.00705	42.88	1.67952
					42.89	0.00698	42.89	1.67945
					42.9	0.00691	42.9	1.67938
					42.91	0.00685	42.91	1.67931
					42.92	0.00678	42.92	1.67924
					42.93	0.00672	42.93	1.67918
					42.94	0.00665	42.94	1.67911
					42.95	0.00659	42.95	1.67904
					42.96	0.00652	42.96	1.67897
					42.97	0.00646	42.97	1.67891
					42.98	0.0064	42.98	1.67884
					42.99	0.00633	42.99	1.67878
					43	0.00627	43	1.67871
					43.01	0.00621	43.01	1.67865
					43.02	0.00615	43.02	1.67858
					43.03	0.00608	43.03	1.67852
					43.04	0.00602	43.04	1.67845
					43.05	0.00596	43.05	1.67839
					43.06	0.0059	43.06	1.67832
					43.07	0.00584	43.07	1.67826
					43.08	0.00578	43.08	1.6782
					43.09	0.00572	43.09	1.67814
					43.1	0.00566	43.1	1.67807
					43.11	0.0056	43.11	1.67801
					43.12	0.00554	43.12	1.67795
					43.13	0.00548	43.13	1.67789
					43.14	0.00542	43.14	1.67783
					43.15	0.00536	43.15	1.67777
					43.16	0.00531	43.16	1.67771
					43.17	0.00525	43.17	1.67765
					43.18	0.00519	43.18	1.67759
					43.19	0.00513	43.19	1.67753
					43.2	0.00508	43.2	1.67747
					43.21	0.00502	43.21	1.67741
					43.22	0.00497	43.22	1.67735
					43.23	0.00491	43.23	1.67729
					43.24	0.00485	43.24	1.67724
					43.25	0.0048	43.25	1.67718
					43.26	0.00474	43.26	1.67712
					43.27	0.00469	43.27	1.67706
					43.28	0.00464	43.28	1.67701
					43.29	0.00458	43.29	1.67695
					43.3	0.00453	43.3	1.6769
					43.31	0.00448	43.31	1.67684
					43.32	0.00442	43.32	1.67679
					43.33	0.00437	43.33	1.67673
					43.34	0.00432	43.34	1.67668
					43.35	0.00427	43.35	1.67662
					43.36	0.00421	43.36	1.67657
					43.37	0.00416	43.37	1.67652
					43.38	0.00411	43.38	1.67646
					43.39	0.00406	43.39	1.67641
					43.4	0.00401	43.4	1.67636
					43.41	0.00396	43.41	1.6763
					43.42	0.00391	43.42	1.67625
					43.43	0.00386	43.43	1.6762
					43.44	0.00381	43.44	1.67615
					43.45	0.00376	43.45	1.6761
					43.46	0.00371	43.46	1.67605
					43.47	0.00367	43.47	1.676
					43.48	0.00362	43.48	1.67595
					43.49	0.00357	43.49	1.6759
					43.5	0.00352	43.5	1.67585
					43.51	0.00348	43.51	1.6758
					43.52	0.00343	43.52	1.67575
					43.53	0.00338	43.53	1.6757
					43.54	0.00334	43.54	1.67566
					43.55	0.00329	43.55	1.67561
					43.56	0.00325	43.56	1.67556
					43.57	0.0032	43.57	1.67552
					43.58	0.00316	43.58	1.67547
					43.59	0.00311	43.59	1.67542
					43.6	0.00307	43.6	1.67538
					43.61	0.00303	43.61	1.67533
					43.62	0.00298	43.62	1.67529
					43.63	0.00294	43.63	1.67524
					43.64	0.0029	43.64	1.6752
					43.65	0.00285	43.65	1.67515
					43.66	0.00281	43.66	1.67511
					43.67	0.00277	43.67	1.67506
					43.68	0.00273	43.68	1.67502
					43.69	0.00269	43.69	1.67498
					43.7	0.00265	43.7	1.67494
					43.71	0.0026	43.71	1.67489
					43.72	0.00256	43.72	1.67485
					43.73	0.00252	43.73	1.67481
					43.74	0.00248	43.74	1.67477
					43.75	0.00245	43.75	1.67473
					43.76	0.00241	43.76	1.67469
					43.77	0.00237	43.77	1.67465
					43.78	0.00233	43.78	1.67461
					43.79	0.00229	43.79	1.67457
					43.8	0.00225	43.8	1.67453
					43.81	0.00222	43.81	1.67449
					43.82	0.00218	43.82	1.67445
					43.83	0.00214	43.83	1.67441
					43.84	0.0021	43.84	1.67437
					43.85	0.00207	43.85	1.67433
					43.86	0.00203	43.86	1.6743
					43.87	0.002	43.87	1.67426
					43.88	0.00196	43.88	1.67422
					43.89	0.00193	43.89	1.67419
					43.9	0.00189	43.9	1.67415
					43.91	0.00186	43.91	1.67411
					43.92	0.00182	43.92	1.67408
					43.93	0.00179	43.93	1.67404
					43.94	0.00176	43.94	1.67401
					43.95	0.00172	43.95	1.67397
					43.96	0.00169	43.96	1.67394
					43.97	0.00166	43.97	1.67391
					43.98	0.00163	43.98	1.67387
					43.99	0.00159	43.99	1.67384
					44	0.00156	44	1.67381
					44.01	0.00153	44.01	1.67377
					44.02	0.0015	44.02	1.67374
					44.03	0.00147	44.03	1.67371
					44.04	0.00144	44.04	1.67368
					44.05	0.00141	44.05	1.67365
					44.06	0.00138	44.06	1.67362
					44.07	0.00135	44.07	1.67359
					44.08	0.00132	44.08	1.67356
					44.09	0.00129	44.09	1.67353
					44.1	0.00126	44.1	1.6735
					44.11	0.00124	44.11	1.67347
					44.12	0.00121	44.12	1.67344
					44.13	0.00118	44.13	1.67341
					44.14	0.00115	44.14	1.67338
					44.15	0.00113	44.15	1.67335
					44.16	0.0011	44.16	1.67333
					44.17	0.00107	44.17	1.6733
					44.18	0.00105	44.18	1.67327
					44.19	0.00102	44.19	1.67325
					44.2	0.001	44.2	1.67322
					44.21	0.00097	44.21	1.67319
					44.22	0.00095	44.22	1.67317
					44.23	0.00092	44.23	1.67314
					44.24	0.0009	44.24	1.67312
					44.25	0.00088	44.25	1.67309
					44.26	0.00085	44.26	1.67307
					44.27	0.00083	44.27	1.67304
					44.28	0.00081	44.28	1.67302
					44.29	0.00078	44.29	1.673
					44.3	0.00076	44.3	1.67297
					44.31	0.00074	44.31	1.67295
					44.32	0.00072	44.32	1.67293
					44.33	0.0007	44.33	1.67291
					44.34	0.00068	44.34	1.67288
					44.35	0.00066	44.35	1.67286
					44.36	0.00064	44.36	1.67284
					44.37	0.00062	44.37	1.67282
					44.38	0.0006	44.38	1.6728
					44.39	0.00058	44.39	1.67278
					44.4	0.00056	44.4	1.67276
					44.41	0.00054	44.41	1.67274
					44.42	0.00052	44.42	1.67272
					44.43	0.0005	44.43	1.6727
					44.44	0.00049	44.44	1.67269
					44.45	0.00047	44.45	1.67267
					44.46	0.00045	44.46	1.67265
					44.47	0.00043	44.47	1.67263
					44.48	0.00042	44.48	1.67261
					44.49	0.0004	44.49	1.6726
					44.5	0.00039	44.5	1.67258
					44.51	0.00037	44.51	1.67257
					44.52	0.00035	44.52	1.67255
					44.53	0.00034	44.53	1.67253
					44.54	0.00033	44.54	1.67252
					44.55	0.00031	44.55	1.6725
					44.56	0.0003	44.56	1.67249
					44.57	0.00028	44.57	1.67248
					44.58	0.00027	44.58	1.67246
					44.59	0.00026	44.59	1.67245
					44.6	0.00024	44.6	1.67243
					44.61	0.00023	44.61	1.67242
					44.62	0.00022	44.62	1.67241
					44.63	0.00021	44.63	1.6724
					44.64	0.0002	44.64	1.67238
					44.65	0.00019	44.65	1.67237
					44.66	0.00017	44.66	1.67236
					44.67	0.00016	44.67	1.67235
					44.68	0.00015	44.68	1.67234
					44.69	0.00014	44.69	1.67233
					44.7	0.00013	44.7	1.67232
					44.71	0.00013	44.71	1.67231
					44.72	0.00012	44.72	1.6723
					44.73	0.00011	44.73	1.67229
					44.74	0.0001	44.74	1.67228
					44.75	9e-05	44.75	1.67228
					44.76	8e-05	44.76	1.67227
					44.77	8e-05	44.77	1.67226
					44.78	7e-05	44.78	1.67225
					44.79	6e-05	44.79	1.67225
					44.8	6e-05	44.8	1.67224
					44.81	5e-05	44.81	1.67223
					44.82	4e-05	44.82	1.67223
					44.83	4e-05	44.83	1.67222
					44.84	3e-05	44.84	1.67221
					44.85	3e-05	44.85	1.67221
					44.86	2e-05	44.86	1.6722
					44.87	2e-05	44.87	1.6722
					44.88	2e-05	44.88	1.6722
					44.89	1e-05	44.89	1.67219
					44.9	1e-05	44.9	1.67219
					44.91	1e-05	44.91	1.67219
					44.92	0	44.92	1.67218
					44.93	0	44.93	1.67218
					44.94	0	44.94	1.67218
					44.95	0	44.95	1.67218
					44.96	0	44.96	1.67218
					44.97	-1e-05	44.97	1.67217
[truncated: 2,002 more rows]

## Sheet: Figure 2d
Figure 2d		ZnPc+ D0 (green crosses)	ZnPc+ D1 (green crosses)		ZnPc+ D0 parabolit fit (green solid line)	ZnPc+ D1 parabolit fit (green solid line)		MgPc+ D0 (blue crosses)	MgPc+ D1 (blue crosses)		MgPc+ D0 parabolit fit (blue solid line)	MgPc+ D1 parabolit fit (blue solid line)		H2Pc+ D0 (red crosses)	H2Pc+ D1 (redcrosses)		H2Pc+ D0 parabolit fit (red solid line)	H2Pc+ D1 parabolit fit (red solid line)
	delta Angle (deg.)	E-E0min (meV)	E-E1min (meV)	delta Angle (deg.)	E-E0min (meV)	E-E1min (meV)	delta Angle (deg.)	E-E0min (meV)	E-E1min (meV)	delta Angle (deg.)	E-E0min (meV)	E-E1min (meV)	delta Angle (deg.)	E-E0min (meV)	E-E1min (meV)	delta Angle (deg.)	E-E0min (meV)	E-E1min (meV)
	-0.955	1.64671	3.10858	-1.6	4.52881	6.94519	-1.231	3.69766	5.39646	-1.6	4.4719	6.64189	-2	8.26542	8.52089	-1.6	4.01741	4.18402
	-0.455	0.36777	1.12216	-1.59	4.47238	6.87265	-0.231	1.08538	1.47803	-1.59	4.41617	6.57141	-1	3.58507	3.65007	-1.59	3.96735	4.13188
	0.045	-0.01318	0.11534	-1.58	4.4163	6.80049	-0.031	0.97653	1.15149	-1.58	4.3608	6.5013	0	2.00682	2.01739	-1.58	3.9176	4.08007
	0.545	0.50383	0.08813	-1.57	4.36057	6.72871	0.169	1.03095	0.98822	-1.57	4.30577	6.43157	1	3.58507	3.65007	-1.57	3.86817	4.02859
	1.045	1.91882	1.01331	-1.56	4.3052	6.65732	0.369	1.19422	0.96101	-1.56	4.2511	6.36222				-1.56	3.81905	3.97743
				-1.55	4.25019	6.5863	0.569	1.52076	1.09707	-1.55	4.19677	6.29325				-1.55	3.77025	3.9266
				-1.54	4.19552	6.51567	0.769	2.01056	1.39639	-1.54	4.14279	6.22465				-1.54	3.72176	3.8761
				-1.53	4.14121	6.44541				-1.53	4.08917	6.15642				-1.53	3.67358	3.82592
				-1.52	4.08725	6.37554				-1.52	4.03589	6.08857				-1.52	3.62571	3.77608
				-1.51	4.03365	6.30605				-1.51	3.98296	6.0211				-1.51	3.57816	3.72655
				-1.5	3.9804	6.23693				-1.5	3.93038	5.954				-1.5	3.53093	3.67736
				-1.49	3.92751	6.1682				-1.49	3.87815	5.88728				-1.49	3.48401	3.62849
				-1.48	3.87497	6.09985				-1.48	3.82627	5.82094				-1.48	3.4374	3.57995
				-1.47	3.82278	6.03189				-1.47	3.77474	5.75497				-1.47	3.3911	3.53174
				-1.46	3.77094	5.9643				-1.46	3.72355	5.68938				-1.46	3.34512	3.48385
				-1.45	3.71946	5.89709				-1.45	3.67272	5.62416				-1.45	3.29946	3.43629
				-1.44	3.66834	5.83026				-1.44	3.62224	5.55932				-1.44	3.2541	3.38905
				-1.43	3.61757	5.76382				-1.43	3.5721	5.49486				-1.43	3.20906	3.34215
				-1.42	3.56715	5.69775				-1.42	3.52232	5.43077				-1.42	3.16434	3.29557
				-1.41	3.51708	5.63207				-1.41	3.47288	5.36705				-1.41	3.11993	3.24931
				-1.4	3.46737	5.56676				-1.4	3.4238	5.30372				-1.4	3.07583	3.20339
				-1.39	3.41802	5.50184				-1.39	3.37506	5.24076				-1.39	3.03205	3.15779
				-1.38	3.36901	5.4373				-1.38	3.32667	5.17817				-1.38	2.98858	3.11252
				-1.37	3.32036	5.37314				-1.37	3.27863	5.11596				-1.37	2.94542	3.06757
				-1.36	3.27207	5.30936				-1.36	3.23095	5.05413				-1.36	2.90258	3.02295
				-1.35	3.22413	5.24596				-1.35	3.18361	4.99267				-1.35	2.86005	2.97866
				-1.34	3.17654	5.18294				-1.34	3.13662	4.93159				-1.34	2.81784	2.9347
				-1.33	3.1293	5.1203				-1.33	3.08998	4.87089				-1.33	2.77594	2.89106
				-1.32	3.08242	5.05805				-1.32	3.04369	4.81056				-1.32	2.73435	2.84775
				-1.31	3.0359	4.99617				-1.31	2.99774	4.7506				-1.31	2.69308	2.80476
				-1.3	2.98972	4.93467				-1.3	2.95215	4.69102				-1.3	2.65212	2.76211
				-1.29	2.94391	4.87356				-1.29	2.90691	4.63182				-1.29	2.61147	2.71978
				-1.28	2.89844	4.81283				-1.28	2.86201	4.573				-1.28	2.57114	2.67777
				-1.27	2.85333	4.75247				-1.27	2.81747	4.51455				-1.27	2.53113	2.63609
				-1.26	2.80857	4.6925				-1.26	2.77328	4.45647				-1.26	2.49142	2.59474
				-1.25	2.76417	4.63291				-1.25	2.72943	4.39878				-1.25	2.45203	2.55372
				-1.24	2.72012	4.5737				-1.24	2.68593	4.34145				-1.24	2.41296	2.51303
				-1.23	2.67642	4.51487				-1.23	2.64279	4.28451				-1.23	2.3742	2.47266
				-1.22	2.63308	4.45642				-1.22	2.59999	4.22794				-1.22	2.33575	2.43261
				-1.21	2.59009	4.39835				-1.21	2.55754	4.17174				-1.21	2.29761	2.3929
				-1.2	2.54746	4.34067				-1.2	2.51544	4.11593				-1.2	2.25979	2.35351
				-1.19	2.50518	4.28336				-1.19	2.47369	4.06048				-1.19	2.22229	2.31445
				-1.18	2.46325	4.22643				-1.18	2.43229	4.00542				-1.18	2.1851	2.27571
				-1.17	2.42168	4.16989				-1.17	2.39124	3.95073				-1.17	2.14822	2.23731
				-1.16	2.38046	4.11372				-1.16	2.35054	3.89641				-1.16	2.11165	2.19922
				-1.15	2.33959	4.05794				-1.15	2.31019	3.84248				-1.15	2.0754	2.16147
				-1.14	2.29908	4.00254				-1.14	2.27019	3.78891				-1.14	2.03946	2.12404
				-1.13	2.25892	3.94752				-1.13	2.23053	3.73573				-1.13	2.00384	2.08694
				-1.12	2.21912	3.89288				-1.12	2.19123	3.68292				-1.12	1.96853	2.05017
				-1.11	2.17967	3.83862				-1.11	2.15228	3.63048				-1.11	1.93354	2.01372
				-1.1	2.14057	3.78474				-1.1	2.11367	3.57842				-1.1	1.89885	1.9776
				-1.09	2.10183	3.73124				-1.09	2.07541	3.52674				-1.09	1.86449	1.94181
				-1.08	2.06344	3.67812				-1.08	2.03751	3.47543				-1.08	1.83043	1.90634
				-1.07	2.02541	3.62538				-1.07	1.99995	3.4245				-1.07	1.79669	1.8712
				-1.06	1.98772	3.57303				-1.06	1.96274	3.37395				-1.06	1.76327	1.83639
				-1.05	1.9504	3.52105				-1.05	1.92589	3.32377				-1.05	1.73016	1.80191
				-1.04	1.91342	3.46946				-1.04	1.88938	3.27397				-1.04	1.69736	1.76775
				-1.03	1.8768	3.41824				-1.03	1.85322	3.22454				-1.03	1.66487	1.73392
				-1.02	1.84054	3.36741				-1.02	1.81741	3.17549				-1.02	1.6327	1.70041
				-1.01	1.80463	3.31696				-1.01	1.78195	3.12681				-1.01	1.60084	1.66723
				-1	1.76907	3.26689				-1	1.74684	3.07851				-1	1.5693	1.63438
				-0.99	1.73386	3.2172				-0.99	1.71207	3.03059				-0.99	1.53807	1.60186
				-0.98	1.69901	3.16789				-0.98	1.67766	2.98304				-0.98	1.50716	1.56966
				-0.97	1.66452	3.11896				-0.97	1.6436	2.93587				-0.97	1.47656	1.53779
				-0.96	1.63037	3.07041				-0.96	1.60988	2.88908				-0.96	1.44627	1.50625
				-0.95	1.59658	3.02224				-0.95	1.57652	2.84266				-0.95	1.41629	1.47503
				-0.94	1.56315	2.97446				-0.94	1.5435	2.79661				-0.94	1.38663	1.44414
				-0.93	1.53007	2.92705				-0.93	1.51084	2.75094				-0.93	1.35729	1.41358
				-0.92	1.49734	2.88003				-0.92	1.47852	2.70565				-0.92	1.32826	1.38334
				-0.91	1.46496	2.83338				-0.91	1.44655	2.66074				-0.91	1.29954	1.35343
				-0.9	1.43294	2.78712				-0.9	1.41494	2.6162				-0.9	1.27113	1.32385
				-0.89	1.40128	2.74124				-0.89	1.38367	2.57203				-0.89	1.24304	1.29459
				-0.88	1.36997	2.69574				-0.88	1.35275	2.52825				-0.88	1.21527	1.26567
				-0.87	1.33901	2.65062				-0.87	1.32218	2.48483				-0.87	1.1878	1.23706
				-0.86	1.3084	2.60588				-0.86	1.29196	2.4418				-0.86	1.16066	1.20879
				-0.85	1.27815	2.56152				-0.85	1.26209	2.39914				-0.85	1.13382	1.18084
				-0.84	1.24825	2.51754				-0.84	1.23257	2.35685				-0.84	1.1073	1.15322
				-0.83	1.21871	2.47394				-0.83	1.20339	2.31495				-0.83	1.08109	1.12593
				-0.82	1.18952	2.43072				-0.82	1.17457	2.27341				-0.82	1.0552	1.09896
				-0.81	1.16069	2.38789				-0.81	1.1461	2.23226				-0.81	1.02962	1.07232
				-0.8	1.1322	2.34543				-0.8	1.11797	2.19148				-0.8	1.00435	1.04601
				-0.79	1.10408	2.30336				-0.79	1.0902	2.15107				-0.79	0.9794	1.02002
				-0.78	1.0763	2.26167				-0.78	1.06277	2.11104				-0.78	0.95476	0.99436
				-0.77	1.04888	2.22035				-0.77	1.0357	2.07139				-0.77	0.93044	0.96903
				-0.76	1.02181	2.17942				-0.76	1.00897	2.03211				-0.76	0.90643	0.94402
				-0.75	0.9951	2.13887				-0.75	0.98259	1.99321				-0.75	0.88273	0.91934
				-0.74	0.96874	2.0987				-0.74	0.95657	1.95469				-0.74	0.85935	0.89499
				-0.73	0.94274	2.05891				-0.73	0.93089	1.91654				-0.73	0.83628	0.87096
				-0.72	0.91708	2.0195				-0.72	0.90556	1.87877				-0.72	0.81353	0.84726
				-0.71	0.89179	1.98047				-0.71	0.88058	1.84137				-0.71	0.79108	0.82389
				-0.7	0.86684	1.94183				-0.7	0.85595	1.80435				-0.7	0.76896	0.80085
				-0.69	0.84225	1.90356				-0.69	0.83167	1.7677				-0.69	0.74714	0.77813
				-0.68	0.81802	1.86567				-0.68	0.80774	1.73144				-0.68	0.72565	0.75574
				-0.67	0.79413	1.82817				-0.67	0.78415	1.69554				-0.67	0.70446	0.73367
				-0.66	0.77061	1.79105				-0.66	0.76092	1.66003				-0.66	0.68359	0.71194
				-0.65	0.74743	1.7543				-0.65	0.73804	1.62488				-0.65	0.66303	0.69053
				-0.64	0.72461	1.71794				-0.64	0.7155	1.59012				-0.64	0.64279	0.66944
				-0.63	0.70214	1.68196				-0.63	0.69332	1.55573				-0.63	0.62286	0.64869
				-0.62	0.68003	1.64636				-0.62	0.67148	1.52172				-0.62	0.60324	0.62826
				-0.61	0.65827	1.61114				-0.61	0.65	1.48808				-0.61	0.58394	0.60815
				-0.6	0.63686	1.5763				-0.6	0.62886	1.45482				-0.6	0.56495	0.58838
				-0.59	0.61581	1.54184				-0.59	0.60807	1.42193				-0.59	0.54627	0.56893
				-0.58	0.59511	1.50776				-0.58	0.58764	1.38942				-0.58	0.52791	0.54981
				-0.57	0.57477	1.47407				-0.57	0.56755	1.35729				-0.57	0.50987	0.53101
				-0.56	0.55478	1.44075				-0.56	0.54781	1.32553				-0.56	0.49213	0.51254
				-0.55	0.53514	1.40782				-0.55	0.52842	1.29415				-0.55	0.47471	0.4944
				-0.54	0.51586	1.37526				-0.54	0.50938	1.26314				-0.54	0.45761	0.47659
				-0.53	0.49693	1.34309				-0.53	0.49069	1.23251				-0.53	0.44082	0.4591
				-0.52	0.47836	1.3113				-0.52	0.47234	1.20226				-0.52	0.42434	0.44194
				-0.51	0.46013	1.27989				-0.51	0.45435	1.17238				-0.51	0.40818	0.4251
				-0.5	0.44227	1.24885				-0.5	0.43671	1.14288				-0.5	0.39233	0.4086
				-0.49	0.42475	1.2182				-0.49	0.41942	1.11375				-0.49	0.37679	0.39242
				-0.48	0.40759	1.18793				-0.48	0.40247	1.085				-0.48	0.36157	0.37656
				-0.47	0.39079	1.15805				-0.47	0.38588	1.05663				-0.47	0.34666	0.36104
				-0.46	0.37433	1.12854				-0.46	0.36963	1.02863				-0.46	0.33206	0.34584
				-0.45	0.35824	1.09941				-0.45	0.35373	1.00101				-0.45	0.31778	0.33096
				-0.44	0.34249	1.07067				-0.44	0.33819	0.97376				-0.44	0.30382	0.31642
				-0.43	0.3271	1.0423				-0.43	0.32299	0.94689				-0.43	0.29016	0.3022
				-0.42	0.31206	1.01432				-0.42	0.30814	0.9204				-0.42	0.27682	0.28831
				-0.41	0.29738	0.98671				-0.41	0.29364	0.89428				-0.41	0.2638	0.27474
				-0.4	0.28305	0.95949				-0.4	0.27949	0.86854				-0.4	0.25109	0.2615
				-0.39	0.26908	0.93265				-0.39	0.26569	0.84317				-0.39	0.23869	0.24859
				-0.38	0.25545	0.90619				-0.38	0.25224	0.81818				-0.38	0.22661	0.23601
				-0.37	0.24219	0.88011				-0.37	0.23914	0.79356				-0.37	0.21484	0.22375
				-0.36	0.22927	0.85441				-0.36	0.22639	0.76932				-0.36	0.20338	0.21182
				-0.35	0.21671	0.82909				-0.35	0.21399	0.74546				-0.35	0.19224	0.20021
				-0.34	0.2045	0.80415				-0.34	0.20193	0.72197				-0.34	0.18141	0.18894
				-0.33	0.19265	0.77959				-0.33	0.19023	0.69886				-0.33	0.1709	0.17798
				-0.32	0.18115	0.75541				-0.32	0.17888	0.67613				-0.32	0.1607	0.16736
				-0.31	0.17001	0.73162				-0.31	0.16787	0.65377				-0.31	0.15081	0.15706
				-0.3	0.15922	0.7082				-0.3	0.15722	0.63179				-0.3	0.14124	0.14709
				-0.29	0.14878	0.68517				-0.29	0.14691	0.61018				-0.29	0.13198	0.13745
				-0.28	0.13869	0.66252				-0.28	0.13695	0.58895				-0.28	0.12303	0.12814
				-0.27	0.12897	0.64024				-0.27	0.12734	0.56809				-0.27	0.1144	0.11915
				-0.26	0.11959	0.61835				-0.26	0.11809	0.54761				-0.26	0.10608	0.11048
				-0.25	0.11057	0.59684				-0.25	0.10918	0.52751				-0.25	0.09808	0.10215
				-0.24	0.1019	0.57571				-0.24	0.10062	0.50778				-0.24	0.09039	0.09414
				-0.23	0.09358	0.55496				-0.23	0.09241	0.48843				-0.23	0.08302	0.08646
				-0.22	0.08562	0.53459				-0.22	0.08455	0.46945				-0.22	0.07595	0.0791
				-0.21	0.07802	0.51461				-0.21	0.07704	0.45086				-0.21	0.06921	0.07208
				-0.2	0.07076	0.495				-0.2	0.06987	0.43263				-0.2	0.06277	0.06538
				-0.19	0.06386	0.47577				-0.19	0.06306	0.41478				-0.19	0.05665	0.059
				-0.18	0.05732	0.45693				-0.18	0.0566	0.39731				-0.18	0.05085	0.05295
				-0.17	0.05113	0.43846				-0.17	0.05048	0.38022				-0.17	0.04535	0.04723
				-0.16	0.04529	0.42038				-0.16	0.04472	0.3635				-0.16	0.04017	0.04184
				-0.15	0.0398	0.40268				-0.15	0.0393	0.34715				-0.15	0.03531	0.03677
				-0.14	0.03467	0.38536				-0.14	0.03424	0.33118				-0.14	0.03076	0.03203
				-0.13	0.0299	0.36841				-0.13	0.02952	0.31559				-0.13	0.02652	0.02762
				-0.12	0.02547	0.35185				-0.12	0.02515	0.30038				-0.12	0.0226	0.02354
				-0.11	0.02141	0.33567				-0.11	0.02114	0.28553				-0.11	0.01899	0.01978
				-0.1	0.01769	0.31988				-0.1	0.01747	0.27107				-0.1	0.01569	0.01634
				-0.09	0.01433	0.30446				-0.09	0.01415	0.25698				-0.09	0.01271	0.01324
				-0.08	0.01132	0.28942				-0.08	0.01118	0.24327				-0.08	0.01004	0.01046
				-0.07	0.00867	0.27476				-0.07	0.00856	0.22993				-0.07	0.00769	0.00801
				-0.06	0.00637	0.26049				-0.06	0.00629	0.21697				-0.06	0.00565	0.00588
				-0.05	0.00442	0.24659				-0.05	0.00437	0.20439				-0.05	0.00392	0.00409
				-0.04	0.00283	0.23308				-0.04	0.00279	0.19218				-0.04	0.00251	0.00262
				-0.03	0.00159	0.21995				-0.03	0.00157	0.18035				-0.03	0.00141	0.00147
				-0.02	0.00071	0.2072				-0.02	0.0007	0.16889				-0.02	0.00063	0.00065
				-0.01	0.00018	0.19482				-0.01	0.00017	0.15781				-0.01	0.00016	0.00016
				0	0	0.18283				0	0	0.1471				0	0	0
				0.01	0.00018	0.17122				0.01	0.00017	0.13678				0.01	0.00016	0.00016
				0.02	0.00071	0.15999				0.02	0.0007	0.12682				0.02	0.00063	0.00065
				0.03	0.00159	0.14915				0.03	0.00157	0.11725				0.03	0.00141	0.00147
				0.04	0.00283	0.13868				0.04	0.00279	0.10804				0.04	0.00251	0.00261
				0.05	0.00442	0.12859				0.05	0.00437	0.09922				0.05	0.00392	0.00409
				0.06	0.00637	0.11889				0.06	0.00629	0.09077				0.06	0.00565	0.00588
				0.07	0.00867	0.10956				0.07	0.00856	0.0827				0.07	0.00769	0.00801
				0.08	0.01132	0.10062				0.08	0.01118	0.075				0.08	0.01004	0.01046
				0.09	0.01433	0.09205				0.09	0.01415	0.06768				0.09	0.01271	0.01324
				0.1	0.01769	0.08387				0.1	0.01747	0.06073				0.1	0.01569	0.01634
				0.11	0.02141	0.07607				0.11	0.02114	0.05416				0.11	0.01899	0.01978
				0.12	0.02547	0.06865				0.12	0.02515	0.04797				0.12	0.0226	0.02353
				0.13	0.0299	0.06161				0.13	0.02952	0.04215				0.13	0.02652	0.02762
				0.14	0.03467	0.05495				0.14	0.03424	0.03671				0.14	0.03076	0.03203
				0.15	0.0398	0.04867				0.15	0.0393	0.03164				0.15	0.03531	0.03677
				0.16	0.04529	0.04277				0.16	0.04472	0.02695				0.16	0.04017	0.04184
				0.17	0.05113	0.03725				0.17	0.05048	0.02264				0.17	0.04535	0.04723
				0.18	0.05732	0.03212				0.18	0.0566	0.0187				0.18	0.05085	0.05295
				0.19	0.06386	0.02736				0.19	0.06306	0.01514				0.19	0.05665	0.059
				0.2	0.07076	0.02299				0.2	0.06987	0.01195				0.2	0.06277	0.06537
				0.21	0.07802	0.01899				0.21	0.07704	0.00914				0.21	0.06921	0.07208
				0.22	0.08562	0.01538				0.22	0.08455	0.00671				0.22	0.07595	0.0791
				0.23	0.09358	0.01215				0.23	0.09241	0.00465				0.23	0.08302	0.08646
				0.24	0.1019	0.0093				0.24	0.10062	0.00297				0.24	0.09039	0.09414
				0.25	0.11057	0.00683				0.25	0.10918	0.00166				0.25	0.09808	0.10215
				0.26	0.11959	0.00474				0.26	0.11809	0.00073				0.26	0.10608	0.11048
				0.27	0.12897	0.00303				0.27	0.12734	0.00018				0.27	0.1144	0.11915
				0.28	0.13869	0.0017				0.28	0.13695	0				0.28	0.12303	0.12813
				0.29	0.14878	0.00075				0.29	0.14691	0.0002				0.29	0.13198	0.13745
				0.3	0.15922	0.00019				0.3	0.15722	0.00077				0.3	0.14124	0.14709
				0.31	0.17001	0				0.31	0.16787	0.00172				0.31	0.15081	0.15706
				0.32	0.18115	0.0002				0.32	0.17888	0.00305				0.32	0.1607	0.16736
				0.33	0.19265	0.00077				0.33	0.19023	0.00475				0.33	0.1709	0.17798
				0.34	0.2045	0.00173				0.34	0.20193	0.00682				0.34	0.18141	0.18893
				0.35	0.21671	0.00307				0.35	0.21399	0.00928				0.35	0.19224	0.20021
				0.36	0.22927	0.00478				0.36	0.22639	0.01211				0.36	0.20338	0.21182
				0.37	0.24219	0.00688				0.37	0.23914	0.01531				0.37	0.21484	0.22375
				0.38	0.25545	0.00936				0.38	0.25224	0.01889				0.38	0.22661	0.236
				0.39	0.26908	0.01222				0.39	0.26569	0.02285				0.39	0.23869	0.24859
				0.4	0.28305	0.01546				0.4	0.27949	0.02718				0.4	0.25109	0.2615
				0.41	0.29738	0.01909				0.41	0.29364	0.03189				0.41	0.2638	0.27474
				0.42	0.31206	0.02309				0.42	0.30814	0.03698				0.42	0.27682	0.2883
				0.43	0.3271	0.02747				0.43	0.32299	0.04244				0.43	0.29016	0.3022
				0.44	0.34249	0.03224				0.44	0.33819	0.04827				0.44	0.30382	0.31642
				0.45	0.35824	0.03738				0.45	0.35373	0.05449				0.45	0.31778	0.33096
				0.46	0.37433	0.04291				0.46	0.36963	0.06107				0.46	0.33206	0.34583
				0.47	0.39079	0.04882				0.47	0.38588	0.06804				0.47	0.34666	0.36103
				0.48	0.40759	0.05511				0.48	0.40247	0.07538				0.48	0.36157	0.37656
				0.49	0.42475	0.06177				0.49	0.41942	0.08309				0.49	0.37679	0.39241
				0.5	0.44227	0.06882				0.5	0.43671	0.09119				0.5	0.39233	0.40859
				0.51	0.46013	0.07625				0.51	0.45435	0.09966				0.51	0.40818	0.4251
				0.52	0.47836	0.08407				0.52	0.47234	0.1085				0.52	0.42434	0.44194
				0.53	0.49693	0.09226				0.53	0.49069	0.11772				0.53	0.44082	0.4591
				0.54	0.51586	0.10083				0.54	0.50938	0.12732				0.54	0.45761	0.47658
				0.55	0.53514	0.10978				0.55	0.52842	0.13729				0.55	0.47471	0.4944
				0.56	0.55478	0.11912				0.56	0.54781	0.14764				0.56	0.49213	0.51254
				0.57	0.57477	0.12883				0.57	0.56755	0.15836				0.57	0.50987	0.53101
				0.58	0.59511	0.13893				0.58	0.58764	0.16946				0.58	0.52791	0.5498
				0.59	0.61581	0.14941				0.59	0.60807	0.18093				0.59	0.54627	0.56893
				0.6	0.63686	0.16026				0.6	0.62886	0.19279				0.6	0.56495	0.58838
				0.61	0.65827	0.1715				0.61	0.65	0.20501				0.61	0.58394	0.60815
				0.62	0.68003	0.18312				0.62	0.67148	0.21762				0.62	0.60324	0.62825
				0.63	0.70214	0.19512				0.63	0.69332	0.2306				0.63	0.62286	0.64868
				0.64	0.72461	0.2075				0.64	0.7155	0.24395				0.64	0.64279	0.66944
				0.65	0.74743	0.22026				0.65	0.73804	0.25768				0.65	0.66303	0.69052
				0.66	0.77061	0.23341				0.66	0.76092	0.27179				0.66	0.68359	0.71193
				0.67	0.79413	0.24693				0.67	0.78415	0.28627				0.67	0.70446	0.73367
				0.68	0.81802	0.26083				0.68	0.80774	0.30113				0.68	0.72565	0.75574
				0.69	0.84225	0.27512				0.69	0.83167	0.31637				0.69	0.74714	0.77813
				0.7	0.86684	0.28978				0.7	0.85595	0.33198				0.7	0.76896	0.80085
				0.71	0.89179	0.30483				0.71	0.88058	0.34797				0.71	0.79108	0.82389
				0.72	0.91708	0.32026				0.72	0.90556	0.36433				0.72	0.81353	0.84726
				0.73	0.94274	0.33607				0.73	0.93089	0.38107				0.73	0.83628	0.87096
				0.74	0.96874	0.35225				0.74	0.95657	0.39818				0.74	0.85935	0.89499
				0.75	0.9951	0.36882				0.75	0.98259	0.41568				0.75	0.88273	0.91934
				0.76	1.02181	0.38577				0.76	1.00897	0.43354				0.76	0.90643	0.94402
				0.77	1.04888	0.40311				0.77	1.0357	0.45178				0.77	0.93044	0.96902
				0.78	1.0763	0.42082				0.78	1.06277	0.4704				0.78	0.95476	0.99436
				0.79	1.10408	0.43891				0.79	1.0902	0.4894				0.79	0.9794	1.02002
				0.8	1.1322	0.45738				0.8	1.11797	0.50877				0.8	1.00435	1.046
				0.81	1.16069	0.47624				0.81	1.1461	0.52852				0.81	1.02962	1.07232
				0.82	1.18952	0.49547				0.82	1.17457	0.54864				0.82	1.0552	1.09896
				0.83	1.21871	0.51509				0.83	1.20339	0.56914				0.83	1.08109	1.12592
				0.84	1.24825	0.53509				0.84	1.23257	0.59001				0.84	1.1073	1.15322
				0.85	1.27815	0.55546				0.85	1.26209	0.61126				0.85	1.13382	1.18084
				0.86	1.3084	0.57622				0.86	1.29196	0.63289				0.86	1.16066	1.20879
				0.87	1.33901	0.59736				0.87	1.32218	0.65489				0.87	1.1878	1.23706
				0.88	1.36997	0.61888				0.88	1.35275	0.67727				0.88	1.21527	1.26566
				0.89	1.40128	0.64078				0.89	1.38367	0.70002				0.89	1.24304	1.29459
				0.9	1.43294	0.66307				0.9	1.41494	0.72315				0.9	1.27113	1.32385
				0.91	1.46496	0.68573				0.91	1.44655	0.74666				0.91	1.29954	1.35343
				0.92	1.49734	0.70877				0.92	1.47852	0.77054				0.92	1.32826	1.38334
				0.93	1.53007	0.7322				0.93	1.51084	0.7948				0.93	1.35729	1.41357
				0.94	1.56315	0.756				0.94	1.5435	0.81943				0.94	1.38663	1.44414
				0.95	1.59658	0.78019				0.95	1.57652	0.84444				0.95	1.41629	1.47503
				0.96	1.63037	0.80475				0.96	1.60988	0.86983				0.96	1.44627	1.50624
				0.97	1.66452	0.8297				0.97	1.6436	0.89559				0.97	1.47656	1.53779
				0.98	1.69901	0.85503				0.98	1.67766	0.92173				0.98	1.50716	1.56966
				0.99	1.73386	0.88074				0.99	1.71207	0.94824				0.99	1.53807	1.60185
				1	1.76907	0.90683				1	1.74684	0.97513				1	1.5693	1.63438
				1.01	1.80463	0.9333				1.01	1.78195	1.00239				1.01	1.60084	1.66723
				1.02	1.84054	0.96015				1.02	1.81741	1.03003				1.02	1.6327	1.70041
				1.03	1.8768	0.98738				1.03	1.85322	1.05805				1.03	1.66487	1.73391
				1.04	1.91342	1.01499				1.04	1.88938	1.08645				1.04	1.69736	1.76774
				1.05	1.9504	1.04299				1.05	1.92589	1.11521				1.05	1.73016	1.8019
				1.06	1.98772	1.07136				1.06	1.96274	1.14436				1.06	1.76327	1.83639
				1.07	2.02541	1.10012				1.07	1.99995	1.17388				1.07	1.79669	1.8712
				1.08	2.06344	1.12925				1.08	2.03751	1.20378				1.08	1.83043	1.90634
				1.09	2.10183	1.15877				1.09	2.07541	1.23405				1.09	1.86449	1.94181
				1.1	2.14057	1.18867				1.1	2.11367	1.2647				1.1	1.89885	1.9776
				1.11	2.17967	1.21895				1.11	2.15228	1.29572				1.11	1.93354	2.01372
				1.12	2.21912	1.24961				1.12	2.19123	1.32712				1.12	1.96853	2.05016
				1.13	2.25892	1.28065				1.13	2.23053	1.3589				1.13	2.00384	2.08694
				1.14	2.29908	1.31207				1.14	2.27019	1.39105				1.14	2.03946	2.12404
				1.15	2.33959	1.34387				1.15	2.31019	1.42358				1.15	2.0754	2.16147
				1.16	2.38046	1.37605				1.16	2.35054	1.45649				1.16	2.11165	2.19922
				1.17	2.42168	1.40862				1.17	2.39124	1.48977				1.17	2.14822	2.2373
				1.18	2.46325	1.44156				1.18	2.43229	1.52342				1.18	2.1851	2.27571
				1.19	2.50518	1.47489				1.19	2.47369	1.55746				1.19	2.22229	2.31444
				1.2	2.54746	1.50859				1.2	2.51544	1.59186				1.2	2.25979	2.35351
				1.21	2.59009	1.54268				1.21	2.55754	1.62665				1.21	2.29761	2.39289
				1.22	2.63308	1.57715				1.22	2.59999	1.66181				1.22	2.33575	2.43261
				1.23	2.67642	1.61199				1.23	2.64279	1.69735				1.23	2.3742	2.47265
				1.24	2.72012	1.64722				1.24	2.68593	1.73326				1.24	2.41296	2.51302
				1.25	2.76417	1.68283				1.25	2.72943	1.76955				1.25	2.45203	2.55372
				1.26	2.80857	1.71882				1.26	2.77328	1.80621				1.26	2.49142	2.59474
				1.27	2.85333	1.7552				1.27	2.81747	1.84325				1.27	2.53113	2.63609
				1.28	2.89844	1.79195				1.28	2.86201	1.88067				1.28	2.57114	2.67777
				1.29	2.94391	1.82908				1.29	2.90691	1.91846				1.29	2.61147	2.71977
				1.3	2.98972	1.86659				1.3	2.95215	1.95662				1.3	2.65212	2.7621
				1.31	3.0359	1.90449				1.31	2.99774	1.99517				1.31	2.69308	2.80476
				1.32	3.08242	1.94276				1.32	3.04369	2.03409				1.32	2.73435	2.84774
				1.33	3.1293	1.98142				1.33	3.08998	2.07338				1.33	2.77594	2.89105
				1.34	3.17654	2.02046				1.34	3.13662	2.11305				1.34	2.81784	2.93469
				1.35	3.22413	2.05988				1.35	3.18361	2.1531				1.35	2.86005	2.97866
				1.36	3.27207	2.09967				1.36	3.23095	2.19353				1.36	2.90258	3.02295
				1.37	3.32036	2.13985				1.37	3.27863	2.23433				1.37	2.94542	3.06757
				1.38	3.36901	2.18041				1.38	3.32667	2.2755				1.38	2.98858	3.11251
				1.39	3.41802	2.22136				1.39	3.37506	2.31705				1.39	3.03205	3.15778
				1.4	3.46737	2.26268				1.4	3.4238	2.35898				1.4	3.07583	3.20338
				1.41	3.51708	2.30438				1.41	3.47288	2.40128				1.41	3.11993	3.24931
				1.42	3.56715	2.34646				1.42	3.52232	2.44396				1.42	3.16434	3.29556
				1.43	3.61757	2.38893				1.43	3.5721	2.48702				1.43	3.20906	3.34214
				1.44	3.66834	2.43177				1.44	3.62224	2.53045				1.44	3.2541	3.38905
				1.45	3.71946	2.475				1.45	3.67272	2.57425				1.45	3.29946	3.43628
				1.46	3.77094	2.51861				1.46	3.72355	2.61844				1.46	3.34512	3.48384
				1.47	3.82278	2.56259				1.47	3.77474	2.663				1.47	3.3911	3.53173
				1.48	3.87497	2.60696				1.48	3.82627	2.70793				1.48	3.4374	3.57994
				1.49	3.92751	2.65171				1.49	3.87815	2.75324				1.49	3.48401	3.62849
				1.5	3.9804	2.69684				1.5	3.93038	2.79893				1.5	3.53093	3.67735
				1.51	4.03365	2.74235				1.51	3.98296	2.84499				1.51	3.57816	3.72655
				1.52	4.08725	2.78824				1.52	4.03589	2.89143				1.52	3.62571	3.77607
				1.53	4.14121	2.83452				1.53	4.08917	2.93824				1.53	3.67358	3.82592
				1.54	4.19552	2.88117				1.54	4.14279	2.98543				1.54	3.72176	3.87609
				1.55	4.25019	2.9282				1.55	4.19677	3.033				1.55	3.77025	3.9266
				1.56	4.3052	2.97562				1.56	4.2511	3.08094				1.56	3.81905	3.97743
				1.57	4.36057	3.02341				1.57	4.30577	3.12926				1.57	3.86817	4.02858
				1.58	4.4163	3.07159				1.58	4.3608	3.17795				1.58	3.9176	4.08006
				1.59	4.47238	3.12015				1.59	4.41617	3.22702				1.59	3.96735	4.13187

[truncated: 11 more sheets: Figure 3c, Figure 3d, Figure 3e, Figure 4a, Figure 4b-c, Figure S2a, Figure S2b, Figure S2c, Figure S2d, Figure S2e, Figure S2f]
